# Supplementary material for: Detection of Convergent Genome-Wide Signals of Adaptation to Tropical Forests in Humans
Source: PLoS One. 2015 Apr 7;10(4):e0121557. doi: 10.1371/journal.pone.0121557 (PMC4388690; doi:10.1371/journal.pone.0121557)
Supplement: S1 File — Information on SNP coordinates, α values for each model of selection (Africa, the Americas, or convergence), q-value, and nearest gene (NA stand for those cases where no gene was found in < 50 kb) is organized by sheet for each population set (PS). (XLSX) [file pone.0121557.s008.xlsx]

## Sheet: ps1
SNP	Chromosome	Coordinate	Alpha Africa	Alpha Americas	Alpha Convergence	q-value	Nearest gene
rs6679819	1	53476970	0.47623	1.2783	0.47829	0.0424013	SCP2
rs6681542	1	53479892	0.57214	1.0439	0.55741	0.0849185	SCP2
rs6678994	1	53479940	0.37308	1.0162	0.3733	0.0951907	SCP2
rs6588449	1	53488234	0.36241	1.0043	0.36238	0.0895817	SCP2
rs7555050	1	53489132	0.96142	1.1975	0.93168	0.0554534	SCP2
rs10437066	1	53495130	0.47521	1.2729	0.47607	0.0476656	SCP2
rs17107661	1	53495410	0.37547	0.99071	0.37606	0.0962614	SCP2
rs11590871	1	53510671	1.749	1.1271	1.1236	0.0074687	SCP2
rs6588459	1	53511094	0.43977	1.1586	0.43596	0.0579702	SCP2
rs7550236	1	53520126	0.48083	1.2988	0.47831	0.0410608	SCP2
rs7552600	1	158029021	0.55836	1.2108	0.5508	0.0510305	KIRREL
rs6677623	1	158032447	0.62087	1.4534	0.62301	0.0157026	KIRREL
rs9787108	1	158033331	0.34686	1.2062	0.35137	0.0488475	KIRREL
rs1886389	1	158036740	0.63553	1.3712	0.63147	0.0264896	KIRREL
rs7547764	1	158040193	0.49632	1.2097	0.49436	0.0464259	KIRREL
rs7547150	1	158043279	0.39096	1.17	0.39554	0.0532301	KIRREL
rs1758780	1	182616825	1.2006	0.34891	0.35699	0.0305971	RGS8
rs12407819	1	182623925	1.5181	0.39115	0.39225	0.005399	RGS8
rs4652769	1	183009196	1.1262	0.72479	0.70399	0.0628871	LAMC1
rs20563	1	183085755	1.1304	0.73873	0.7197	0.0616715	LAMC1
rs2027084	1	183110801	1.2463	0.80894	0.7954	0.0322974	LAMC1
rs875794	1	183184848	1.1718	0.41141	0.40537	0.0367919	LAMC2
rs3814337	1	183188062	1.2559	0.42913	0.42334	0.0256386	LAMC2
rs12464531	2	59673530	0.66637	1.6071	0.66505	0.00336597	NA
rs887941	2	59686958	0.64674	1.6068	0.64743	0.0040292	NA
rs11695340	2	59687752	0.59311	1.5698	0.59677	0.00614712	NA
rs13018470	2	59694749	0.73114	1.6068	0.73055	0.00455164	NA
rs17585362	2	59711164	0.52122	1.5657	0.52283	0.00720189	NA
rs7565212	2	59737871	0.71373	1.6031	0.71334	0.00502356	NA
rs2041719	2	59745743	1.2242	1.7443	1.2216	0.0022495	NA
rs7593123	2	59747044	0.79703	1.7201	0.7956	0.0017996	NA
rs2110565	2	59749401	0.88266	1.6935	0.88128	0.0014996	NA
rs2540100	2	59750764	1.375	1.8181	1.3742	0.0011997	NA
rs2674061	2	59753331	1.1957	1.7147	1.1922	0.00259942	NA
rs17715017	2	184608315	0.54429	1.5576	0.54511	0.005482	NA
rs1733497	2	184623742	0.57406	1.4784	0.57291	0.00889629	NA
rs1439771	2	184632227	0.50679	1.524	0.50831	0.0080554	NA
rs2119047	2	184633519	0.83606	1.4994	0.83109	0.00765879	NA
rs2114664	2	219603652	1.1195	0.6489	0.6402	0.0927786	TTLL4
rs6736922	2	219903258	0.37709	1.1828	0.38294	0.0360456	CCDC108
rs1869802	2	219977033	0.30572	1.2089	0.31969	0.0348765	NHEJ1
rs6436113	2	219984898	0.44222	1.1989	0.44295	0.0337666	NHEJ1
rs6436114	2	220002834	0.29594	1.1139	0.30905	0.0471699	NHEJ1
rs2729093	3	776321	0.5498	1.1668	0.53861	0.04896	NA
rs13320566	3	778709	0.44576	1.1478	0.44572	0.0506862	NA
rs9849397	3	779167	0.44845	1.1289	0.44535	0.055403	NA
rs2729094	3	783035	0.63023	1.2051	0.62062	0.0440643	NA
rs2689860	3	800548	1.0017	1.5329	0.99849	0.00685908	NA
rs11714239	3	809720	0.43864	1.466	0.44099	0.012335	NA
rs4680887	3	28031787	0.33747	1.1765	0.34584	0.0481623	NA
rs2199654	3	28032919	0.61203	1.2961	0.60551	0.0259994	NA
rs2219779	3	28033233	0.82269	1.3454	0.81557	0.0328865	NA
rs6804917	3	28039368	0.38387	1.1824	0.38929	0.0404305	NA
rs669607	3	28071444	0.45614	1.3654	0.46108	0.021849	NA
rs427221	3	28075985	0.41597	1.3661	0.421	0.0165437	NA
rs1588669	3	28358954	0.89721	1.0098	0.83159	0.0922979	CMC1
rs1870258	3	28390041	0.9704	1.0436	0.88648	0.0786492	AZI2
rs11719588	3	28667220	0.44212	1.117	0.43935	0.0600123	LOC100652807
rs1463535	3	28674281	0.50623	1.5055	0.50613	0.0090626	NA
rs9830706	3	28678285	0.5778	1.1254	0.56894	0.057272	NA
rs4334654	3	67567254	0.40373	0.99752	0.39931	0.0877121	SUCLG2
rs11709337	3	67577666	0.42733	1.0149	0.42489	0.0832327	SUCLG2
rs12496418	3	67587313	0.24202	0.9509	0.25812	0.0950735	SUCLG2
rs2772471	3	67598859	0.34089	0.99211	0.34484	0.090455	SUCLG2
rs2772450	3	67608177	0.5463	1.0524	0.53529	0.0738787	SUCLG2
rs2634738	3	67608681	0.63382	1.1045	0.62055	0.0618435	SUCLG2
rs2634742	3	67611478	0.62425	1.0731	0.60461	0.0646873	SUCLG2
rs4894293	3	135245818	1.0308	0.4231	0.41238	0.0711622	NA
rs11719713	3	135441431	0.88318	1.2952	0.87131	0.0377132	NA
rs11922097	3	135447944	1.105	1.4209	1.0855	0.0157236	NA
rs7427644	3	135483586	0.84852	1.3373	0.83701	0.0234648	NA
rs13316015	3	135508605	0.42117	1.2307	0.42391	0.0351653	NA
rs9865234	3	135518667	0.58593	1.2617	0.5818	0.0299032	NA
rs1878993	3	135527891	0.87793	1.2963	0.8643	0.0283798	NA
rs16843405	3	135548749	0.42807	1.2836	0.42967	0.030644	NA
rs2354947	4	48886730	1.0999	0.64494	0.63385	0.0535953	OCIAD2
rs2290516	4	48908354	1.2438	0.33695	0.34646	0.0256603	OCIAD2
rs2605267	4	48960863	1.4761	0.43869	0.44194	0.00568809	CWH43
rs2572363	4	48972651	1.4989	0.86626	0.86064	0.00626282	CWH43
rs7655341	4	49061141	1.1386	0.61871	0.60652	0.0446185	CWH43
rs1910739	4	52683607	1.3816	0.23211	0.24073	0.00799084	DCUN1D4
rs4865414	4	52758294	1.6483	0.23697	0.23983	0.00182817	DCUN1D4
rs1519590	4	52846600	1.6748	0.24237	0.24346	0.00156634	LRRC66
rs1519588	4	52860156	1.0203	0.15872	0.17868	0.0670795	LRRC66
rs2319750	4	52870957	1.2961	0.52752	0.52632	0.0225627	LRRC66
rs178724	4	52896651	1.6413	0.24268	0.24451	0.00237728	SGCB
rs1460554	4	52935681	1.5249	0.24126	0.24597	0.00415671	SPATA18
rs11133414	4	53069867	1.0556	0.69463	0.67194	0.0891286	NA
rs12505070	4	53548650	1.3143	0.31332	0.32165	0.0150555	USP46
rs10028122	4	53578009	1.0698	0.23797	0.24775	0.0395718	ERVMER34-1
rs6840875	4	53604587	1.4438	0.90864	0.90107	0.0103507	ERVMER34-1
rs4865399	4	53605622	1.4304	0.88401	0.87918	0.00880021	ERVMER34-1
rs10009096	4	53623737	1.273	0.69255	0.682	0.0167586	ERVMER34-1
rs1346841	4	65651730	0.64552	1.0078	0.62152	0.0810485	NA
rs1346839	4	65675052	0.58392	0.97866	0.56241	0.0901257	NA
rs6841252	4	65760562	0.77877	1.0908	0.75154	0.0682029	NA
rs12504921	4	65774726	1.2966	1.3676	1.2367	0.0233139	NA
rs6857709	4	65784245	0.66603	1.0167	0.64396	0.0799998	NA
rs2882089	4	65793219	0.71589	1.0482	0.69119	0.0911051	NA
rs7674643	4	96304168	0.51312	2.037	0.51295	0.00039988	UNC5C
rs10516969	4	96310163	0.42431	1.556	0.42574	0.00376892	UNC5C
rs10516970	4	96310236	0.40236	1.5335	0.40787	0.0049494	UNC5C
rs10012134	4	96314856	0.25667	0.96425	0.27543	0.0968248	UNC5C
rs6854948	4	96315629	0.26436	0.94411	0.2804	0.0635563	UNC5C
rs1483749	4	96349420	0.44499	1.0291	0.44034	0.0747838	UNC5C
rs1483748	4	96353173	0.82527	1.2179	0.81069	0.0472025	UNC5C
rs1026926	4	96356534	0.672	1.092	0.65424	0.0598616	UNC5C
rs4699266	4	96363909	0.32282	1.0137	0.33024	0.0693158	UNC5C
rs4478191	4	102084755	1.0149	1.504	1.0085	0.0125866	PPP3CA
rs2174683	4	102087011	0.61489	1.2864	0.61016	0.0185443	PPP3CA
rs2659504	4	102095497	0.69695	1.3185	0.68946	0.013423	PPP3CA
rs2850982	4	102100371	0.65522	1.3105	0.64826	0.0142155	PPP3CA
rs2659506	4	102109064	0.40176	1.2672	0.40887	0.0240576	PPP3CA
rs2659533	4	102129530	0.37268	1.2563	0.37815	0.0248376	PPP3CA
rs4358452	4	135251798	0.97211	0.51207	0.49107	0.0726549	NA
rs1386360	4	135260765	1.217	0.59876	0.58847	0.0202033	NA
rs1017927	4	135262502	0.98004	0.49261	0.47499	0.0768608	NA
rs7675604	4	135264608	0.98038	0.50945	0.49164	0.0659294	NA
rs1601648	4	135294098	1.244	0.60356	0.59511	0.0210034	NA
rs7693537	4	135295421	1.0355	0.51182	0.49668	0.0459301	NA
rs7713659	5	4647493	0.45824	1.319	0.45943	0.0295779	NA
rs1366642	5	4654214	0.35629	1.1769	0.36138	0.0534025	NA
rs1346575	5	4657945	0.53807	1.2585	0.53321	0.0425001	NA
rs1346576	5	4658086	0.57896	1.2477	0.57051	0.043388	NA
rs2115525	5	4660902	0.3264	1.1103	0.33852	0.0628192	NA
rs891192	5	4662270	0.29201	1.0455	0.30647	0.075497	NA
rs4370242	5	4665670	0.34623	1.0841	0.35569	0.0702292	NA
rs2217383	5	24665518	0.44967	1.3923	0.45093	0.0272252	CDH10
rs2082058	5	24666440	0.33476	1.2054	0.3472	0.0460737	CDH10
rs6888112	5	24672085	0.4442	1.45	0.45082	0.0214197	CDH10
rs12152859	5	24679778	0.38701	1.3598	0.39175	0.0304487	CDH10
rs7444707	5	24696993	0.35037	1.3342	0.35801	0.036857	NA
rs1896890	5	24703201	0.37303	1.3693	0.38252	0.0334359	NA
rs1975076	5	24722992	0.35066	1.2757	0.35813	0.0399017	NA
rs13179735	5	24737139	0.72659	1.4243	0.72071	0.0222033	NA
rs7700911	5	24762111	0.39102	1.2288	0.40317	0.0451228	NA
rs10462254	5	24775002	0.82449	1.4697	0.81819	0.0187808	NA
rs1835228	5	24791039	0.34979	1.1922	0.35806	0.0480845	NA
rs1429570	5	24791380	0.42497	1.424	0.42978	0.0230464	NA
rs6895327	5	43497905	1.1733	0.63462	0.62675	0.0568678	C5orf34
rs7713458	5	43637233	1.2826	0.79673	0.78536	0.0416497	NNT
rs10069201	5	43706050	1.0858	0.55868	0.55186	0.0689942	NNT
rs10062920	5	43800333	1.3261	0.81324	0.80921	0.0312556	NA
rs4449542	5	43839907	1.3142	0.81692	0.81077	0.0348138	NA
rs7721405	5	43856812	1.3187	0.80541	0.79826	0.0355002	NA
rs6875400	5	43862694	1.3765	0.84876	0.84165	0.0264929	NA
rs10045432	5	43865891	1.1762	0.70394	0.69568	0.0502266	NA
rs7729400	5	43881065	1.0846	0.66722	0.65196	0.0728263	NA
rs4866756	5	43927216	1.1077	0.2067	0.21742	0.0491702	NA
rs4354051	5	43985957	1.0595	0.2062	0.22004	0.0592554	NA
rs4583891	5	43989069	1.1395	0.7044	0.69804	0.0651794	NA
rs2816141	6	122500480	1.2559	0.77296	0.75685	0.0472429	NA
rs1741820	6	122721510	1.6422	1.1294	1.1263	0.00440165	HSF2
rs487098	6	122765905	1.6686	1.1643	1.1626	0.0037993	SERINC1
rs197686	6	122878720	1.6366	1.1395	1.1371	0.00611609	PKIB
rs6957902	7	68938618	0.28273	1.1383	0.30505	0.0548577	NA
rs10256483	7	68951431	0.44189	1.0881	0.43631	0.0652162	NA
rs2865170	7	68963429	0.3711	1.0827	0.37907	0.0737698	NA
rs12698804	7	69004448	0.29232	1.03	0.30868	0.0849957	NA
rs41859	7	69006876	0.33572	1.1421	0.34811	0.0576867	NA
rs4718906	7	69219004	0.37568	1.1648	0.3785	0.0488323	AUTS2
rs1880948	7	72722981	0.5393	1.2348	0.53779	0.0446935	NSUN5
rs1178970	7	72750345	0.82577	1.3657	0.82057	0.0379893	FKBP6
rs2536501	7	106711398	0.99038	1.469	0.9819	0.036922	PRKAR2B
rs2251838	7	106720167	0.99491	1.4712	0.98215	0.0338715	PRKAR2B
rs6466156	7	106731934	0.36303	1.0239	0.36182	0.0863353	PRKAR2B
rs3735613	7	106742048	0.64826	1.0693	0.63655	0.0971535	PRKAR2B
rs2283037	7	106744913	0.79128	1.1053	0.76192	0.0876403	PRKAR2B
rs12705404	7	106783164	0.84392	1.4061	0.83844	0.0349322	PRKAR2B
rs10239783	7	152031600	1.0403	0.28044	0.28715	0.0667099	MLL3
rs10249694	7	152035310	1.0329	0.27342	0.28238	0.0709547	MLL3
rs10279901	7	152039216	0.94397	0.23742	0.24985	0.0957733	MLL3
rs10263545	7	152042552	1.0108	0.26774	0.27452	0.0751239	MLL3
rs6966258	7	152070158	1.0018	0.25768	0.26426	0.0793855	MLL3
rs11990349	8	14379532	0.38755	1.0195	0.38661	0.0734249	SGCZ
rs2410210	8	14615008	0.97854	1.4302	0.96932	0.0245514	SGCZ
rs1441944	8	14619817	0.45122	1.2106	0.45174	0.0389938	SGCZ
rs7822116	8	14623142	0.95032	1.4174	0.94305	0.0237832	SGCZ
rs2252460	8	14634691	0.38861	1.1937	0.39504	0.042846	SGCZ
rs2253225	8	14640051	0.50005	1.2074	0.4975	0.0396246	SGCZ
rs6990399	8	14645561	0.98395	1.4233	0.97016	0.0269007	SGCZ
rs13257852	8	14647085	0.71767	1.3286	0.71132	0.0305838	SGCZ
rs2726603	8	14652935	0.53186	1.2759	0.53729	0.0408505	SGCZ
rs2243692	8	14653116	0.57052	1.2781	0.5776	0.0357767	SGCZ
rs2246433	8	14654116	0.56929	1.274	0.57338	0.034497	SGCZ
rs2247142	8	14660575	0.56074	1.2328	0.55311	0.0364441	SGCZ
rs268387	8	15031567	0.324	1.2644	0.3347	0.0298697	SGCZ
rs750895	8	15035322	0.59008	1.3803	0.58723	0.0130426	SGCZ
rs1077593	8	15035921	0.69726	1.3928	0.69021	0.0162588	SGCZ
rs1457222	8	15036937	0.66612	1.3845	0.65653	0.0156689	SGCZ
rs1457223	8	15037002	0.69955	1.3888	0.69687	0.0123249	SGCZ
rs13271509	8	15038489	0.67579	1.3885	0.6714	0.0137319	SGCZ
rs2603521	8	15039440	0.63762	1.3509	0.63323	0.0175979	SGCZ
rs1457224	8	15039638	0.42817	1.3549	0.43392	0.0182465	SGCZ
rs1563572	8	15043138	0.36774	1.3193	0.37328	0.0213325	SGCZ
rs13257462	8	15049994	0.99132	1.4758	0.98584	0.0205614	SGCZ
rs573856	8	15050793	0.32777	1.1434	0.34259	0.0451612	SGCZ
rs7840505	8	15051158	0.97111	1.4564	0.96526	0.0197857	SGCZ
rs2168128	8	15051928	0.45717	1.1631	0.45162	0.0468614	SGCZ
rs12680924	8	15054424	0.28398	1.0635	0.30055	0.0590483	SGCZ
rs959358	8	15058103	0.4419	1.0699	0.437	0.0628474	SGCZ
rs11782036	8	15059699	0.89275	1.2202	0.86859	0.0435472	SGCZ
rs7016063	8	55406254	0.35129	0.99022	0.35381	0.0806604	LOC100129098
rs7009744	8	55449840	0.33543	0.96687	0.3405	0.0876861	NA
rs4294162	8	55466749	0.35794	0.95315	0.35759	0.0897278	NA
rs16920503	8	55471051	0.27722	0.93856	0.28723	0.092979	NA
rs9657161	8	55482647	0.48446	1.4245	0.48478	0.0143874	RP1
rs4739022	8	55505788	1.6183	2.2186	1.6182	0.00079996	RP1
rs1898254	8	104471749	0.42424	1.3616	0.42845	0.0189717	DCAF13
rs1898255	8	104499642	0.34868	1.2548	0.3604	0.0276742	RIMS2
rs4734716	8	104508016	0.32066	1.266	0.33221	0.0291549	RIMS2
rs2080610	8	104553408	0.34551	1.2812	0.35315	0.0284154	RIMS2
rs2080609	8	104553445	0.38611	1.2801	0.39316	0.0221584	RIMS2
rs7813485	8	104607119	0.54832	1.3641	0.55124	0.0169309	RIMS2
rs4734725	8	104670180	0.51804	1.2874	0.51699	0.0229826	RIMS2
rs1176674	8	104709594	0.31921	1.261	0.33228	0.0319295	RIMS2
rs1176679	8	104745230	0.44855	1.273	0.45175	0.0325688	RIMS2
rs3107475	8	104769782	1.0929	1.6669	1.0905	0.0045149	RIMS2
rs2388784	8	104840500	1.2626	1.7778	1.2595	0.00220366	RIMS2
rs1893531	8	104853406	0.31239	1.2568	0.32864	0.0351337	RIMS2
rs2935299	8	104865359	0.49244	1.2848	0.49562	0.025337	RIMS2
rs4424225	8	104875906	0.35455	1.2519	0.36602	0.0338507	RIMS2
rs924164	8	104908955	1.0979	1.6959	1.0986	0.00280459	RIMS2
rs7461951	8	105122201	0.50928	1.6515	0.51185	0.00380319	RIMS2
rs6468904	8	105143482	0.50233	1.6344	0.50459	0.00331805	RIMS2
rs10955341	8	105160350	0.27453	0.98884	0.28949	0.0796179	RIMS2
rs2253336	8	105393687	0.51363	1.5391	0.51407	0.00651992	DPYS
rs2853151	8	105396792	0.50691	1.4923	0.51182	0.00917938	DPYS
rs3793356	8	105423221	0.43232	1.4775	0.43904	0.00995747	DPYS
rs2246815	8	105440462	0.54655	1.103	0.53693	0.0551854	DPYS
rs2853176	8	105456156	0.50435	1.1015	0.49806	0.0570989	DPYS
rs2669432	8	105460030	0.41169	1.4006	0.41816	0.0150381	DPYS
rs2853178	8	105460228	0.4627	1.0661	0.45713	0.063808	DPYS
rs2669431	8	105461203	0.4014	1.0544	0.40309	0.0657187	DPYS
rs4355755	8	124927711	0.39922	1.0403	0.39716	0.0704949	FER1L6
rs7821233	8	124931597	0.36979	0.99811	0.36964	0.0785844	FER1L6
rs4870877	8	124933020	0.48869	1.0461	0.47947	0.0695429	FER1L6
rs746747	8	124934558	0.29392	0.98371	0.31044	0.0846709	FER1L6
rs4871429	8	124938412	1.0473	1.2774	1.0149	0.041437	FER1L6
rs1007106	8	124943607	0.77696	1.1481	0.75522	0.0504182	FER1L6
rs4537289	8	124945090	0.7235	1.1769	0.70807	0.0580634	FER1L6
rs4285468	8	124945220	0.73485	1.1819	0.71912	0.0600143	FER1L6
rs7842762	8	124946585	0.29354	1.0005	0.30459	0.0754089	FER1L6
rs16908243	9	24335339	0.96414	0.16254	0.18779	0.0837614	NA
rs7866610	9	24511918	1.3468	0.86606	0.85898	0.0197451	IZUMO3
rs1329853	9	24528892	1.3958	0.36705	0.36675	0.00511463	IZUMO3
rs2149913	9	24573717	1.242	0.44706	0.44284	0.016377	IZUMO3
rs10966376	9	24662558	0.97015	0.28469	0.28257	0.0780687	NA
rs10122018	9	24677263	0.99854	0.58931	0.57796	0.0969126	NA
rs2235056	9	129377235	0.58691	1.3255	0.58996	0.0272965	LMX1B
rs4455975	9	129383199	0.67121	1.275	0.66337	0.030256	LMX1B
rs10760443	9	129395346	0.43324	1.2855	0.43546	0.0244751	LMX1B
rs10117880	9	129396730	0.48818	1.3191	0.48936	0.0213046	LMX1B
rs12336217	9	129399870	0.52754	1.326	0.52684	0.0259195	LMX1B
rs944105	9	129406989	0.38347	1.0507	0.38293	0.0794991	LMX1B
rs4564007	9	134854280	0.2868	1.0232	0.297	0.0663282	MED27
rs7032884	9	134858482	0.3103	1.023	0.32147	0.0616347	MED27
rs4363310	9	134890430	0.32809	1.0702	0.33708	0.0567189	MED27
rs9411334	9	134896887	0.29717	1.0519	0.30896	0.0551259	MED27
rs7026534	9	134907263	0.25811	0.94159	0.2743	0.0943873	MED27
rs9411438	9	134946805	0.30706	0.99452	0.31544	0.075161	MED27
rs2496096	10	19596177	0.89145	1.3941	0.88192	0.0138364	LOC101060163
rs1582061	10	19600689	0.53535	1.5847	0.53761	0.00907995	LOC101060163
rs7100382	10	19620407	0.67062	1.5065	0.66664	0.00860009	LOC101060163
rs7100403	10	19620439	0.74553	1.425	0.7402	0.0126202	LOC101060163
rs1577307	10	19637088	0.50567	1.5632	0.50775	0.00773292	NA
rs1591345	10	19645239	0.46155	1.4797	0.46295	0.0114005	NA
rs10763968	10	19661995	0.51162	1.5786	0.51424	0.00815331	NA
rs1591341	10	19665774	0.3933	1.404	0.39445	0.0156483	NA
rs10763972	10	19668100	0.60404	1.4436	0.60856	0.0101768	NA
rs12775805	10	20071857	0.42398	1.5384	0.42588	0.00958795	PLXDC2
rs7924250	10	20079052	0.31864	1.1737	0.32695	0.0397064	PLXDC2
rs2481937	10	20121440	0.39949	1.3353	0.40542	0.0229319	PLXDC2
rs2481935	10	20123335	0.32161	1.1786	0.33154	0.0386415	PLXDC2
rs333688	10	20128601	0.36833	1.1464	0.37105	0.0458516	PLXDC2
rs333692	10	20129463	0.4031	1.3228	0.40828	0.0237396	PLXDC2
rs7908869	10	27309044	1.2225	0.78132	0.76605	0.0417945	ANKRD26
rs7917398	10	27351592	1.2242	0.76298	0.75034	0.0488315	ANKRD26
rs6482601	10	27464600	1.5292	0.31617	0.31685	0.00475922	MASTL
rs7091128	10	27466473	1.5368	0.31786	0.31708	0.00642114	MASTL
rs11015593	10	27477285	1.3507	0.87253	0.86372	0.0277959	MASTL
rs12257786	10	27508360	1.0281	0.60789	0.59383	0.0973414	ACBD5
rs7895802	10	105863417	0.97172	0.56126	0.55608	0.0767811	COL17A1
rs10884005	10	106253104	0.51751	1.4175	0.51856	0.0162024	CCDC147
rs280825	10	106253793	0.75345	1.32	0.74528	0.0203367	CCDC147
rs7072764	10	106258039	0.63335	1.2762	0.6288	0.026125	CCDC147
rs10884008	10	106260146	0.41818	1.3811	0.41877	0.0187194	CCDC147
rs2209963	10	106271231	0.44257	1.451	0.4464	0.0144518	NA
rs6584604	10	106274304	0.33525	1.3496	0.34675	0.019447	NA
rs4917415	10	106274374	0.88113	1.5882	0.87766	0.00571333	NA
rs962139	10	106275865	0.56342	1.4512	0.56216	0.0120308	NA
rs11031947	11	32734644	0.54556	1.0609	0.53088	0.0975547	CCDC73
rs4756179	11	32736675	0.48065	1.0503	0.47921	0.0998266	CCDC73
rs11031964	11	32775602	0.80108	1.238	0.78772	0.0731901	CCDC73
rs11605633	11	32860138	0.38605	1.1547	0.39444	0.0719469	PRRG4
rs2666890	11	45793023	0.64744	1.0484	0.62843	0.0902726	SLC35C1
rs2467287	11	45795670	0.78519	1.1731	0.76189	0.0658691	SLC35C1
rs7120031	11	45816020	0.93804	1.2408	0.91548	0.0490302	SLC35C1
rs11607883	11	45839709	0.51936	1.079	0.5113	0.0964263	SLC35C1
rs11038673	11	45846619	0.57849	1.0729	0.5621	0.084793	SLC35C1
rs2090602	11	45852646	0.74934	1.1371	0.72931	0.0794507	CRY2
rs11605924	11	45873091	0.43263	1.074	0.43509	0.0940541	CRY2
rs3824872	11	45905605	0.57998	1.0937	0.56505	0.0875988	CRY2
rs4121680	11	97915326	0.62939	1.327	0.62389	0.024702	NA
rs667679	11	97915543	0.77456	1.2968	0.76428	0.0278702	NA
rs7110084	11	97992749	0.47682	1.239	0.47661	0.0399777	NA
rs2253410	11	98038531	0.52989	1.2735	0.52309	0.0330239	NA
rs2256877	11	98043170	0.36269	1.2546	0.36841	0.037914	NA
rs2155907	11	98094673	0.39188	1.3531	0.40057	0.020334	NA
rs2852034	11	98112493	0.37876	1.357	0.39019	0.0226015	NA
rs7939072	11	98130056	1.3551	0.80717	0.80357	0.0670744	NA
rs7940405	11	118142666	1.0533	0.24398	0.25736	0.0781725	MPZL2
rs2032397	11	118153697	0.99597	0.23531	0.25054	0.0952614	MPZL2
rs7937334	11	118191274	1.2952	0.24349	0.25641	0.0554191	CD3E
rs4938506	11	118205702	1.3311	0.25065	0.26498	0.0464311	CD3D
rs9573460	13	75583388	0.47918	1.3443	0.48541	0.0282183	NA
rs10454657	13	75591823	0.49711	1.3137	0.49813	0.0271065	NA
rs1417549	13	75601353	0.54921	1.3225	0.5465	0.0258733	NA
rs4576955	13	75608808	0.38571	1.2694	0.39429	0.0392476	NA
rs716655	13	75629027	0.32075	1.2226	0.33259	0.0435832	NA
rs9531820	13	86250302	1.1471	0.69456	0.68141	0.0562521	NA
rs647334	13	86313363	1.0986	0.76588	0.73852	0.0853749	NA
rs9547445	13	86505211	1.4854	0.26372	0.26894	0.0127659	NA
rs9547447	13	86505542	1.4598	0.25551	0.26036	0.0114054	NA
rs1330047	13	86517004	1.3253	0.21946	0.23216	0.019866	NA
rs1330049	13	86517153	1.3672	0.23176	0.24305	0.017281	NA
rs7997693	13	86529275	1.2383	0.75515	0.74499	0.0496225	NA
rs4432164	13	86545903	1.1598	0.68259	0.67196	0.0536223	NA
rs1337828	13	94612361	0.53334	1.2652	0.52984	0.0350267	GPC6
rs7323264	13	94614594	0.43817	1.2558	0.43972	0.0323578	GPC6
rs9284275	13	94616987	0.55433	1.2563	0.54702	0.0401501	GPC6
rs9301921	13	94634989	0.68626	0.95712	0.65761	0.0920834	GPC6
rs9589877	13	94637317	0.63851	1.2836	0.63516	0.0362002	GPC6
rs1415736	13	94646936	0.74158	1.3198	0.73255	0.0233752	GPC6
rs9561489	13	94667223	0.4493	1.3683	0.454	0.022056	GPC6
rs11070073	13	94692925	0.71367	1.3148	0.70475	0.0295404	GPC6
rs1536780	13	94708442	1.3439	1.4885	1.3131	0.0140725	GPC6
rs943915	13	94714981	1.4578	1.5944	1.4388	0.0105379	GPC6
rs1007973	13	94740364	0.38374	1.2263	0.39213	0.0412024	GPC6
rs7990769	13	94745755	0.34981	1.0766	0.36223	0.0683364	GPC6
rs595509	13	94768636	0.41421	1.2145	0.42752	0.042389	GPC6
rs8015798	14	60675089	1.365	0.75642	0.75095	0.0107103	PPM1A
rs8012339	14	60797545	1.1448	0.46144	0.46617	0.0873937	PPM1A
rs8016349	14	60798366	1.2515	0.52663	0.53041	0.056077	PPM1A
rs932554	14	68293923	1.3614	0.65776	0.65586	0.0136258	RAD51B
rs17104823	14	68440211	1.0979	0.64797	0.629	0.0810822	RAD51B
rs7149343	14	68564711	1.8423	1.2647	1.2636	0.0013997	RAD51B
rs17105062	14	68611136	1.5972	0.96116	0.96026	0.00423585	RAD51B
rs2588821	14	68628413	1.6164	1.0247	1.0242	0.0033518	RAD51B
rs2588807	14	68657993	1.6795	1.0796	1.0789	0.00266957	RAD51B
rs1314915	14	68703741	1.5105	0.96821	0.96328	0.00767594	RAD51B
rs2244814	14	69025870	0.9228	0.14444	0.16773	0.0983613	RAD51B
rs6573841	14	69037521	1.0672	0.65885	0.64698	0.0898037	RAD51B
rs8009944	14	69039588	1.1781	0.21807	0.22985	0.0324144	RAD51B
rs11629094	14	69724181	0.28801	1.042	0.30236	0.0783958	GALNT16
rs7141424	14	69728898	0.39651	1.1236	0.3963	0.0575258	GALNT16
rs4902713	14	69770939	0.93118	1.1956	0.90377	0.0498567	GALNT16
rs8017671	14	69771213	0.89036	1.1821	0.85798	0.0464261	GALNT16
rs10459533	14	69778370	0.67657	1.0997	0.66183	0.084905	GALNT16
rs10459534	14	69778449	0.66391	1.0928	0.65466	0.0909839	GALNT16
rs12432470	14	69780678	0.66173	1.0924	0.65521	0.0861654	GALNT16
rs12891349	14	69790389	1.2727	1.355	1.2164	0.0211184	GALNT16
rs8017816	14	69790480	1.3151	1.3592	1.2469	0.0180617	GALNT16
rs12185099	15	49038470	1.1976	0.17993	0.20291	0.062828	CEP152
rs2413932	15	49383481	1.1232	0.50596	0.4924	0.0550579	COPS2
rs12148348	15	49396864	1.2527	0.41216	0.41115	0.0251039	COPS2
rs11633810	15	49416746	1.372	0.42755	0.42702	0.0147344	COPS2
rs12915792	15	49438326	1.3113	0.56782	0.56223	0.0210035	COPS2
rs626295	15	49521659	1.2541	0.41101	0.40806	0.0281183	GALK2
rs7177959	15	49585979	1.32	0.57019	0.56463	0.0183026	GALK2
rs7179127	15	49603615	1.3873	0.42117	0.41705	0.0114982	GALK2
rs2305884	16	30970741	1.6732	0.24313	0.24533	0.003399	SETD1A
rs897986	16	30980902	1.6947	0.24928	0.25157	0.0037991	SETD1A
rs1513670	17	41807331	0.46954	1.2727	0.47057	0.0313131	SOST
rs1534402	17	41809847	0.35713	1.3043	0.36579	0.0277136	SOST
rs9303537	17	41814008	1.1732	1.4509	1.1578	0.0136435	SOST
rs9899889	17	41823225	1.7016	1.7511	1.6759	0.00410275	SOST
rs12605002	18	27237820	0.34713	0.88155	0.35157	0.0955573	NA
rs1552790	18	27245147	0.61585	1.4718	0.61336	0.0106912	NA
rs9952206	18	27298696	0.58135	1.4976	0.58031	0.00802518	NA
rs9944873	18	27324183	0.34134	1.1166	0.35228	0.0285979	NA
rs4629048	18	27326288	0.38894	1.0318	0.38769	0.0371271	NA
rs12454547	18	27327987	1.4485	1.8031	1.4462	0.00193293	NA
rs11083365	18	27333716	0.25377	0.92641	0.26509	0.090746	NA
rs4347703	18	27339564	0.29169	1.0645	0.30455	0.0552385	NA
rs11661822	18	27353168	0.40022	1.4639	0.4053	0.0133215	NA
rs9951431	18	27368785	0.85243	1.5815	0.84948	0.00329945	NA
rs10502532	18	27400851	0.82033	1.5579	0.81885	0.00427938	NA
rs12457463	18	27442979	0.3797	1.1959	0.38731	0.0260662	NA
rs723007	18	42936668	0.65715	1.5273	0.65734	0.00708471	SLC14A2
rs6507610	18	42941250	0.61888	1.4617	0.61905	0.00586582	SLC14A2
rs2247326	18	42948994	0.55948	1.5012	0.56418	0.00990054	SLC14A2
rs8091746	18	42954892	0.39538	1.3277	0.4018	0.017584	SLC14A2
rs2255757	18	42958392	0.43016	1.439	0.43379	0.012744	SLC14A2
rs7241614	18	42959007	0.37038	1.356	0.37519	0.0165229	SLC14A2
rs2612578	18	42969477	0.36511	1.3472	0.37145	0.0156343	SLC14A2
rs7286305	22	36412281	1.1609	0.79703	0.76467	0.0786776	RBFOX2
rs6000096	22	36465696	1.2368	0.76684	0.75759	0.044528	RBFOX2
rs132675	22	36571916	0.99189	0.47032	0.45776	0.081243	APOL3
rs8136528	22	36611306	1.3757	0.85604	0.84584	0.0283894	APOL4
rs4821467	22	36616200	1.3835	0.83326	0.82881	0.0302676	APOL2
rs203316	22	41923651	1.0693	0.26225	0.27203	0.0681868	POLR3H
rs739296	22	42389948	0.43815	1.006	0.43105	0.0860796	2003-09-01
rs7290907	22	42390209	0.25312	0.96116	0.26937	0.0959854	2003-09-01
rs1062753	22	42392811	0.25491	0.95044	0.26759	0.0984239	2003-09-01
rs2142695	22	42581248	0.6205	1.0775	0.61169	0.0709632	TCF20
rs12484402	22	42586073	0.59459	1.1711	0.58267	0.056018	TCF20
rs5996135	22	42641458	1.0216	1.32	1.0014	0.0345391	TCF20
rs134874	22	42661144	0.65664	1.1793	0.64583	0.0480636	TCF20
rs134888	22	42674281	0.6515	1.2206	0.64263	0.0367939	NA
rs134894	22	42677913	0.42147	1.1122	0.41889	0.0584478	NA
rs134898	22	42682557	0.67658	1.1846	0.66371	0.0540258	NA
rs4822100	22	42682786	0.59101	1.0638	0.58129	0.083713	NA
rs134901	22	42683520	0.59073	1.1985	0.58433	0.0426814	NA
rs134904	22	42685537	0.69781	1.198	0.68623	0.0499659	NA
rs5765545	22	46022046	0.37265	1.1679	0.38125	0.0322344	FBLN1
rs9614732	22	46029523	0.34558	1.1358	0.35532	0.0389011	FBLN1
rs4823313	22	46033927	0.49108	1.215	0.49081	0.0217608	ATXN10
rs134846	22	46040779	0.38796	1.0199	0.3843	0.0629081	ATXN10
rs2283664	22	46087170	0.51684	1.6029	0.52002	0.00739903	ATXN10
rs714022	22	46175530	0.62847	1.627	0.62905	0.00619925	ATXN10
rs5765620	22	46179537	0.94235	1.5572	0.93864	0.0114024	ATXN10
rs763010	22	46235105	0.59784	1.3007	0.59462	0.0263508	ATXN10
rs11704609	22	46251927	0.65061	1.6417	0.65089	0.0047992	ATXN10
rs865524	X	83920663	1.3387	0.8086	0.79769	0.0391923	NA
rs4828290	X	84024739	1.2204	1.2609	1.143	0.0283708	NA
rs6623119	X	84025382	0.81428	1.0416	0.77861	0.0819793	NA
rs6623127	X	84037759	1.0706	1.1728	1.0058	0.0339284	NA
rs5923104	X	84038699	0.88483	1.0484	0.83516	0.073484	NA
rs12687240	X	84087632	0.79409	1.1379	0.76897	0.0523965	NA
rs12013998	X	84089867	1.0121	1.1312	0.95204	0.045888	NA
rs12688737	X	84120631	0.64966	1.0293	0.62572	0.0933936	NA
rs12687515	X	123057542	0.62898	1.6426	0.6277	0.0101205	XIAP
rs11260453	X	123062065	0.37933	1.6139	0.3863	0.0114015	XIAP
rs6649134	X	123128037	0.40056	1.6207	0.40603	0.0142005	STAG2
rs199427	X	123133996	0.35869	1.6729	0.36222	0.00894862	STAG2
rs5911742	X	123197557	0.46682	1.7496	0.46765	0.00609895	STAG2
rs17330707	X	123226265	0.51798	1.6169	0.52141	0.0129437	STAG2
rs11260460	X	123237085	1.333	1.913	1.3305	0.0045993	STAG2
rs5911772	X	123283980	0.57603	1.6616	0.57453	0.00759883	STAG2

## Sheet: ps2
SNP	Chromosome	Coordinate	Alpha Africa	Alpha Americas	Alpha Convergence	q-value	Nearest gene
rs6702764	1	46252717	1.1388	0.66924	0.66351	0.07538	MAST2
rs6674105	1	46301379	1.1268	0.6668	0.65596	0.0734463	MAST2
rs10789477	1	46306583	1.1074	0.643	0.63324	0.0772522	MAST2
rs10749859	1	46314170	1.0992	0.62584	0.61874	0.0781643	MAST2
rs10890356	1	46317924	1.1208	0.63636	0.62971	0.0691831	MAST2
rs11211220	1	46365501	0.99742	0.53098	0.52879	0.0969666	MAST2
rs11211247	1	46476587	1.0812	0.61174	0.60694	0.0840294	MAST2
rs6679819	1	53476970	0.42306	1.2614	0.424	0.0511096	SCP2
rs10437066	1	53495130	0.42141	1.2738	0.42983	0.048502	SCP2
rs6588459	1	53511094	0.32235	1.1346	0.32985	0.0713805	SCP2
rs7550236	1	53520126	0.39504	1.2424	0.39884	0.053834	SCP2
rs6660484	1	92172608	0.50613	1.0664	0.49683	0.0899162	TGFBR3
rs11165294	1	92174737	0.75383	1.1816	0.73995	0.0799316	TGFBR3
rs7517044	1	92198162	1.0186	1.1735	0.97952	0.0668631	TGFBR3
rs2306887	1	92200218	1.0294	1.1669	0.97928	0.0702988	TGFBR3
rs11166141	1	92561392	1.3491	0.29719	0.29757	0.0371422	BTBD8
rs4658128	1	92574745	1.4937	0.32435	0.32307	0.0104404	BTBD8
rs7542358	1	92587233	1.2099	0.27211	0.27249	0.063271	BTBD8
rs7552600	1	158029021	0.83974	1.3086	0.82975	0.0416148	KIRREL
rs6677623	1	158032447	0.57793	1.4403	0.57497	0.0206698	KIRREL
rs9787108	1	158033331	0.43761	1.2116	0.43511	0.0472702	KIRREL
rs1886389	1	158036740	0.56528	1.3757	0.56551	0.0223435	KIRREL
rs7547764	1	158040193	0.5073	1.2055	0.5018	0.0459722	KIRREL
rs7547150	1	158043279	1.0987	1.4163	1.0823	0.0346554	KIRREL
rs2136264	2	24243127	1.4812	0.29391	0.30266	0.0115008	MFSD2B
rs7589373	2	24452180	1.0678	0.23998	0.25239	0.0644788	ITSN2
rs7603997	2	24524958	1.1628	0.5635	0.56071	0.0503892	ITSN2
rs7577964	2	24598279	1.2928	0.28717	0.29685	0.0388073	ITSN2
rs2339980	2	24606052	1.4438	0.42837	0.43614	0.0198187	ITSN2
rs12464531	2	59673530	0.77621	1.5872	0.77241	0.00594901	NA
rs887941	2	59686958	0.66857	1.5922	0.6676	0.00663534	NA
rs11695340	2	59687752	1.0714	1.6896	1.0707	0.00499914	NA
rs13018470	2	59694749	0.72736	1.5721	0.72604	0.00706129	NA
rs17585362	2	59711164	1.1261	1.6795	1.1243	0.00725684	NA
rs7565212	2	59737871	0.66769	1.5758	0.66685	0.00617679	NA
rs2041719	2	59745743	0.53635	1.6641	0.53695	0.00684899	NA
rs7593123	2	59747044	0.4525	1.6822	0.45358	0.00393267	NA
rs2110565	2	59749401	0.48535	1.6798	0.48673	0.0036994	NA
rs2540100	2	59750764	0.45325	1.7429	0.45437	0.0033995	NA
rs2674061	2	59753331	0.42931	1.6273	0.43121	0.00539907	NA
rs4577234	2	127267188	1.3849	0.97017	0.95145	0.0583164	NA
rs7582091	2	127283892	1.3988	0.98071	0.95527	0.055769	NA
rs10182007	2	127289265	1.4263	1.0023	0.98049	0.0477707	NA
rs17715017	2	184608315	0.63612	1.6067	0.635	0.00637897	NA
rs1733497	2	184623742	0.40989	1.4742	0.4139	0.00905005	NA
rs1439771	2	184632227	0.82502	1.5695	0.82352	0.00568477	NA
rs2119047	2	184633519	0.44722	1.4394	0.44954	0.00818619	NA
rs6736922	2	219903258	0.27334	1.1397	0.28727	0.0464696	CCDC108
rs1869802	2	219977033	0.36229	1.2017	0.3664	0.0323658	NHEJ1
rs6436113	2	219984898	0.30825	1.1832	0.32171	0.0399782	NHEJ1
rs6436114	2	220002834	0.26327	1.1202	0.2769	0.0517899	NHEJ1
rs2729093	3	776321	0.40356	1.1299	0.40322	0.0546924	NA
rs13320566	3	778709	0.38627	1.1453	0.38747	0.0556611	NA
rs9849397	3	779167	0.33763	1.1072	0.34002	0.0661542	NA
rs2729094	3	783035	0.44156	1.1398	0.44054	0.0507847	NA
rs2689860	3	800548	0.4963	1.4371	0.49712	0.0131749	NA
rs11714239	3	809720	0.41774	1.4619	0.41854	0.0137894	NA
rs4680887	3	28031787	0.35857	1.1896	0.3676	0.0436792	NA
rs2199654	3	28032919	0.29227	1.2605	0.29968	0.0309554	NA
rs2219779	3	28033233	0.82573	1.3338	0.81665	0.0319895	NA
rs6804917	3	28039368	0.31154	1.1791	0.32642	0.0497988	NA
rs669607	3	28071444	0.44768	1.3625	0.45497	0.0180481	NA
rs427221	3	28075985	0.41527	1.365	0.42319	0.0196284	NA
rs11709337	3	67577666	0.27901	0.97946	0.28573	0.0922263	SUCLG2
rs1928565	3	67580121	0.62305	1.0939	0.61085	0.0680576	SUCLG2
rs12496418	3	67587313	0.22379	0.96621	0.23675	0.0981097	SUCLG2
rs2772450	3	67608177	0.32126	0.98128	0.32533	0.0902636	SUCLG2
rs2634738	3	67608681	0.34478	0.99727	0.34825	0.0863823	SUCLG2
rs2634742	3	67611478	0.33416	0.99822	0.33686	0.0883068	SUCLG2
rs4077419	3	77188041	0.59116	1.8148	0.59168	0.0029991	ROBO2
rs4683981	3	77240101	0.38322	1.6699	0.38483	0.0049191	ROBO2
rs11709672	3	77243485	0.62517	1.8202	0.6263	0.00386593	ROBO2
rs975808	3	77290845	0.58007	1.7927	0.57908	0.0031992	ROBO2
rs4452305	3	77427571	1.2005	0.59982	0.58683	0.034119	ROBO2
rs4684005	3	77437803	0.76583	1.2666	0.75701	0.0446781	ROBO2
rs6771083	3	77582871	0.4898	1.0451	0.48258	0.0825095	ROBO2
rs11719713	3	135441431	0.31025	1.0865	0.32642	0.0652361	NA
rs11922097	3	135447944	0.79757	1.3445	0.78708	0.0212886	NA
rs7427644	3	135483586	0.29474	1.1796	0.3081	0.0467466	NA
rs13316015	3	135508605	0.3278	1.1926	0.33186	0.0373784	NA
rs9865234	3	135518667	0.28197	1.1945	0.29398	0.0416471	NA
rs1878993	3	135527891	0.36031	1.1736	0.36378	0.0384818	NA
rs16843405	3	135548749	0.31062	1.2457	0.32485	0.0362214	NA
rs1849223	4	34777666	0.95373	0.55295	0.53458	0.095316	NA
rs13102653	4	34805677	1.0529	0.6873	0.66402	0.0885906	NA
rs6831060	4	34915621	1.4712	0.7839	0.7807	0.0159034	NA
rs10517336	4	34920784	1.6174	0.20258	0.21023	0.00670964	NA
rs6854453	4	34936807	1.2909	0.25675	0.26693	0.0400363	NA
rs11735190	4	34943702	1.6164	0.31048	0.31495	0.00206622	NA
rs11729074	4	34955378	1.2165	0.71121	0.69245	0.0592189	NA
rs16990598	4	34986128	0.94327	0.34508	0.33825	0.0817446	NA
rs2605267	4	48960863	1.1227	0.33685	0.34564	0.0458773	CWH43
rs2572363	4	48972651	1.1464	0.6638	0.64668	0.0555712	CWH43
rs4865414	4	52758294	1.1814	0.18297	0.2001	0.0377124	DCUN1D4
rs1519590	4	52846600	1.2897	0.22013	0.23066	0.0204884	LRRC66
rs178724	4	52896651	1.174	0.19272	0.20095	0.0365457	SGCB
rs1460554	4	52935681	1.0291	0.17092	0.19236	0.066548	SPATA18
rs7674643	4	96304168	0.47954	2.0125	0.48009	0.00039984	UNC5C
rs10516969	4	96310163	0.64175	1.5297	0.64025	0.00332564	UNC5C
rs10516970	4	96310236	0.64038	1.5316	0.6374	0.00386708	UNC5C
rs10012134	4	96314856	0.25434	0.95312	0.26937	0.0858996	UNC5C
rs6854948	4	96315629	0.21966	0.9241	0.23868	0.0717206	UNC5C
rs4406027	4	96322804	1.6083	1.0595	1.0506	0.0182314	UNC5C
rs1483749	4	96349420	0.29868	0.98315	0.31	0.0774879	UNC5C
rs1483748	4	96353173	0.9098	1.2862	0.89633	0.0507122	UNC5C
rs1026926	4	96356534	0.338	0.96961	0.3385	0.0803351	UNC5C
rs4699266	4	96363909	0.7247	1.1841	0.70748	0.0483444	UNC5C
rs4478191	4	102084755	1.0839	1.5158	1.0716	0.00912262	PPP3CA
rs2174683	4	102087011	0.41042	1.2561	0.4102	0.023731	PPP3CA
rs2659504	4	102095497	0.39582	1.261	0.40029	0.021597	PPP3CA
rs2850982	4	102100371	0.34744	1.2618	0.35377	0.0247265	PPP3CA
rs2659506	4	102109064	0.32394	1.2643	0.33053	0.0266185	PPP3CA
rs2659533	4	102129530	0.36382	1.2448	0.36727	0.027528	PPP3CA
rs13144835	4	108829343	1.7572	1.2623	1.2567	0.00571819	SGMS2
rs17038228	4	108837629	1.6047	1.1138	1.1076	0.011756	SGMS2
rs7340800	4	108849394	1.7631	1.2423	1.238	0.00442118	CYP2U1
rs2131463	4	108855776	1.4459	0.23385	0.24652	0.013281	CYP2U1
rs1493132	4	108861082	1.4606	0.23103	0.24659	0.0146559	CYP2U1
rs2077369	5	4645455	0.43194	1.0046	0.42244	0.0966731	NA
rs7713659	5	4647493	0.32914	1.2855	0.33826	0.0354471	NA
rs1366642	5	4654214	0.32441	1.1622	0.33465	0.0544779	NA
rs1346575	5	4657945	0.3723	1.2058	0.37149	0.0498529	NA
rs1346576	5	4658086	0.35808	1.1957	0.36336	0.0431745	NA
rs2115525	5	4660902	0.32616	1.1247	0.33378	0.0673913	NA
rs891192	5	4662270	0.30026	1.081	0.3073	0.0788229	NA
rs4370242	5	4665670	0.2762	1.0337	0.29047	0.0827708	NA
rs2217383	5	24665518	0.32864	1.3657	0.33949	0.0266756	CDH10
rs2082058	5	24666440	0.33301	1.2039	0.34386	0.0449625	CDH10
rs6888112	5	24672085	0.45456	1.4629	0.46089	0.0144516	CDH10
rs12152859	5	24679778	0.34051	1.3654	0.35406	0.0287951	CDH10
rs7444707	5	24696993	0.31936	1.3119	0.32671	0.0308161	NA
rs1896890	5	24703201	0.34038	1.3628	0.34495	0.0228614	NA
rs1975076	5	24722992	0.43833	1.2831	0.43909	0.0343155	NA
rs13179735	5	24737139	0.34181	1.3873	0.35317	0.0254669	NA
rs7700911	5	24762111	0.83289	1.3681	0.82418	0.0320065	NA
rs10462254	5	24775002	0.42647	1.419	0.4313	0.0213426	NA
rs1835228	5	24791039	0.95652	1.3997	0.93823	0.0297161	NA
rs1429570	5	24791380	0.47589	1.4562	0.47763	0.0185303	NA
rs16894002	5	24817630	1.4734	0.78177	0.77437	0.024231	NA
rs2962638	5	24833200	1.254	0.78789	0.77569	0.0814554	NA
rs4264950	5	43417249	1.191	0.72682	0.71842	0.0466806	CCL28
rs7720858	5	43419859	1.1938	0.7295	0.71716	0.0395043	CCL28
rs10062920	5	43800333	1.147	0.6832	0.67445	0.064734	NA
rs4449542	5	43839907	1.1392	0.70319	0.69771	0.057496	NA
rs7721405	5	43856812	1.1521	0.71038	0.6958	0.0590685	NA
rs6875400	5	43862694	1.1308	0.69069	0.6782	0.0686789	NA
rs6934083	6	35237153	1.5953	1.1098	1.1005	0.0291242	ZNF76
rs6457822	6	35418118	1.1456	0.71377	0.69739	0.0998937	FANCE
rs6926662	6	35431389	1.4288	0.90591	0.89789	0.0494036	FANCE
rs6927367	6	35431839	1.4297	0.93379	0.92251	0.0472649	FANCE
rs2766534	6	35685714	1.0471	0.22429	0.22858	0.0970528	FKBP5
rs3778348	6	122738269	1.3504	0.80082	0.79804	0.025236	HSF2
rs12192360	6	122752447	1.4417	0.87025	0.86687	0.0094018	HSF2
rs9490478	6	122868218	1.0208	0.60484	0.59741	0.0828524	PKIB
rs9320878	6	122869514	1.0743	0.60891	0.5992	0.0683833	PKIB
rs6957902	7	68938618	0.76382	1.2433	0.75028	0.0411853	NA
rs10256483	7	68951431	0.70093	1.1769	0.68492	0.0541032	NA
rs2865170	7	68963429	0.48971	1.1102	0.48517	0.0689961	NA
rs12698804	7	69004448	0.38809	1.0816	0.38581	0.0797966	NA
rs41859	7	69006876	0.57338	1.2151	0.56395	0.0460893	NA
rs4718906	7	69219004	0.63878	1.2442	0.63006	0.0427642	AUTS2
rs1880948	7	72722981	0.81169	1.3159	0.80186	0.0353931	NSUN5
rs1178970	7	72750345	0.82171	1.3744	0.81507	0.0329761	FKBP6
rs2536501	7	106711398	1.036	1.4911	1.0244	0.0245854	PRKAR2B
rs3801969	7	106711492	0.68961	1.07	0.67512	0.096552	PRKAR2B
rs2251838	7	106720167	0.88456	1.4219	0.87647	0.0275336	PRKAR2B
rs3735613	7	106742048	0.66064	1.0756	0.64849	0.0983263	PRKAR2B
rs2283037	7	106744913	0.69576	1.0648	0.66947	0.0947175	PRKAR2B
rs12705404	7	106783164	0.66163	1.3448	0.66035	0.0375146	PRKAR2B
rs11990349	8	14379532	0.21368	0.96523	0.2339	0.0948008	SGCZ
rs2410210	8	14615008	1.0513	1.4745	1.0382	0.0267891	SGCZ
rs1441944	8	14619817	0.42467	1.2186	0.42784	0.0423749	SGCZ
rs7822116	8	14623142	0.90206	1.4171	0.89513	0.028728	SGCZ
rs2252460	8	14634691	0.54812	1.2348	0.54344	0.0388749	SGCZ
rs2253225	8	14640051	0.36596	1.1899	0.36941	0.0408893	SGCZ
rs6990399	8	14645561	1.0089	1.4477	0.9926	0.0261236	SGCZ
rs13257852	8	14647085	0.77965	1.3326	0.77676	0.0358116	SGCZ
rs2726603	8	14652935	0.6034	1.2641	0.60498	0.039532	SGCZ
rs2243692	8	14653116	0.58189	1.2863	0.58075	0.0376156	SGCZ
rs2246433	8	14654116	0.59162	1.2837	0.59306	0.0382232	SGCZ
rs2247142	8	14660575	0.38948	1.2028	0.39067	0.0431123	SGCZ
rs268387	8	15031567	0.36368	1.2834	0.36612	0.0300721	SGCZ
rs750895	8	15035322	0.46805	1.3497	0.4687	0.0193405	SGCZ
rs1077593	8	15035921	0.60332	1.3949	0.60127	0.0129144	SGCZ
rs1457222	8	15036937	0.54144	1.3655	0.53802	0.0138771	SGCZ
rs1457223	8	15037002	0.55309	1.3664	0.55209	0.0118736	SGCZ
rs13271509	8	15038489	0.50116	1.3553	0.49957	0.0158708	SGCZ
rs2603521	8	15039440	0.42646	1.3228	0.42621	0.0217979	SGCZ
rs1457224	8	15039638	0.39116	1.323	0.39953	0.0209901	SGCZ
rs1563572	8	15043138	0.38387	1.3273	0.38755	0.0233184	SGCZ
rs13257462	8	15049994	1.0024	1.4534	0.99314	0.0280824	SGCZ
rs573856	8	15050793	0.40149	1.1569	0.40135	0.0462188	SGCZ
rs7840505	8	15051158	0.99427	1.4658	0.98262	0.0247491	SGCZ
rs2168128	8	15051928	0.33677	1.1324	0.34228	0.0479401	SGCZ
rs12680924	8	15054424	0.26887	1.0422	0.28779	0.0651915	SGCZ
rs959358	8	15058103	0.22498	0.99511	0.24197	0.08008	SGCZ
rs11782036	8	15059699	0.22184	0.98256	0.23801	0.082079	SGCZ
rs6996198	8	65463442	0.62308	0.97001	0.59885	0.0976539	BHLHE22
rs4397440	8	65569997	0.91497	1.0682	0.86179	0.0780431	CYP7B1
rs2884074	8	65614741	0.41285	2.1118	0.41285	0.000333307	CYP7B1
rs7013387	8	65757138	1.5226	2.131	1.5224	0.00019992	CYP7B1
rs1898254	8	104471749	0.37558	1.3346	0.38282	0.020143	DCAF13
rs1898255	8	104499642	0.50467	1.2835	0.50331	0.0294121	RIMS2
rs4734716	8	104508016	0.55508	1.3039	0.55238	0.0254481	RIMS2
rs2080610	8	104553408	0.34126	1.2707	0.34591	0.0333227	RIMS2
rs2080609	8	104553445	0.31281	1.25	0.31929	0.032689	RIMS2
rs7813485	8	104607119	0.36741	1.358	0.3742	0.0193405	RIMS2
rs4734725	8	104670180	0.36081	1.2511	0.37167	0.0370313	RIMS2
rs1176674	8	104709594	0.36647	1.2475	0.37117	0.0364237	RIMS2
rs1176679	8	104745230	1.0288	1.4468	1.0193	0.0168134	RIMS2
rs3107475	8	104769782	1.0376	1.6492	1.0358	0.00442427	RIMS2
rs2388784	8	104840500	1.305	1.7809	1.302	0.00159965	RIMS2
rs1893531	8	104853406	0.32461	1.2651	0.33321	0.0320305	RIMS2
rs2935299	8	104865359	0.34878	1.2546	0.35894	0.0351865	RIMS2
rs4424225	8	104875906	0.47248	1.2852	0.47075	0.0274232	RIMS2
rs924164	8	104908955	1.0443	1.6848	1.0444	0.00247954	RIMS2
rs7461951	8	105122201	0.46132	1.6473	0.46344	0.00357082	RIMS2
rs6468904	8	105143482	0.4226	1.6511	0.42322	0.00309947	RIMS2
rs10955341	8	105160350	0.24323	0.95851	0.25686	0.0909197	RIMS2
rs2253336	8	105393687	0.36768	1.5166	0.37029	0.00647439	DPYS
rs2853151	8	105396792	1.0253	1.5798	1.0205	0.00580103	DPYS
rs3793356	8	105423221	0.44109	1.4571	0.44653	0.00850227	DPYS
rs2246815	8	105440462	0.23814	0.9789	0.26074	0.0850305	DPYS
rs2853176	8	105456156	0.24674	1.0028	0.26321	0.07058	DPYS
rs2669432	8	105460030	1.201	1.5933	1.1965	0.00706888	DPYS
rs2853178	8	105460228	0.23084	0.9865	0.2447	0.0899504	DPYS
rs2669431	8	105461203	0.22963	1.0079	0.25026	0.0810815	DPYS
rs4355755	8	124927711	0.22675	0.96355	0.24194	0.0938455	FER1L6
rs7821233	8	124931597	0.22751	0.97101	0.24123	0.0957408	FER1L6
rs4870877	8	124933020	0.35633	0.9933	0.35611	0.0769985	FER1L6
rs746747	8	124934558	0.32453	1.0145	0.33368	0.079068	FER1L6
rs4871429	8	124938412	0.45054	1.0439	0.44566	0.0662824	FER1L6
rs1007106	8	124943607	0.32538	0.99059	0.32848	0.0869999	FER1L6
rs4537289	8	124945090	0.42683	1.0625	0.43065	0.0716547	FER1L6
rs4285468	8	124945220	0.42092	1.0719	0.42316	0.0727123	FER1L6
rs7842762	8	124946585	0.3513	0.99703	0.35025	0.0830665	FER1L6
rs12337164	9	31254719	1.2233	0.95039	0.91563	0.0787577	NA
rs1158566	9	31269291	1.3747	1.1453	1.1108	0.0552829	NA
rs10115391	9	31272749	1.6447	1.261	1.2515	0.00849865	NA
rs10813534	9	31325092	0.64552	1.1264	0.63267	0.0743459	NA
rs10813550	9	31351194	0.66226	1.1462	0.64596	0.0679682	NA
rs1982685	9	31389896	1.2588	0.6304	0.61985	0.063248	NA
rs2235056	9	129377235	0.88586	1.4384	0.88117	0.0326044	LMX1B
rs4455975	9	129383199	0.32538	1.2306	0.33499	0.0525393	LMX1B
rs10760443	9	129395346	0.36315	1.276	0.37254	0.0403229	LMX1B
rs10117880	9	129396730	0.4861	1.3193	0.48257	0.0343389	LMX1B
rs12336217	9	129399870	0.64484	1.3423	0.63642	0.0285371	LMX1B
rs944105	9	129406989	0.29086	1.0422	0.2966	0.0981352	LMX1B
rs2496096	10	19596177	0.30534	1.3269	0.31598	0.024017	LOC101060163
rs1582061	10	19600689	0.57754	1.5976	0.57627	0.0049515	LOC101060163
rs7100382	10	19620407	0.38532	1.4993	0.38788	0.0120328	LOC101060163
rs7100403	10	19620439	0.32981	1.4083	0.33439	0.0199284	LOC101060163
rs1577307	10	19637088	0.4926	1.5979	0.49475	0.00730212	NA
rs1591345	10	19645239	0.3666	1.4855	0.36983	0.0151716	NA
rs10763968	10	19661995	0.4991	1.589	0.50314	0.0089524	NA
rs1591341	10	19665774	0.37779	1.4239	0.38148	0.0194756	NA
rs10763972	10	19668100	0.33146	1.4271	0.33534	0.0171429	NA
rs12775805	10	20071857	0.37677	1.5618	0.38091	0.0125739	PLXDC2
rs7924250	10	20079052	0.29536	1.1753	0.30254	0.0425233	PLXDC2
rs2481937	10	20121440	0.45889	1.3221	0.46315	0.0246978	PLXDC2
rs2481935	10	20123335	0.32007	1.2445	0.32641	0.0339364	PLXDC2
rs333688	10	20128601	0.335	1.1619	0.34136	0.0453592	PLXDC2
rs333692	10	20129463	0.41726	1.3197	0.4209	0.0273183	PLXDC2
rs7893781	10	74741181	1.0675	0.58339	0.57059	0.0552974	P4HA1
rs12573768	10	74764074	1.1611	0.28815	0.30252	0.0331791	P4HA1
rs2271904	10	74894375	1.2806	0.3187	0.33114	0.021555	ECD
rs3812619	10	74923562	1.4605	0.4089	0.41557	0.0103033	ECD
rs3763723	10	74927484	1.4497	0.41722	0.4218	0.00966958	FAM149B1
rs7093566	10	74989450	1.33	0.32738	0.33733	0.0209857	FAM149B1
rs12258130	10	75005420	1.2672	0.36165	0.36727	0.0260113	DNAJC9
rs11000579	10	75027962	1.3255	0.32996	0.33918	0.0204646	TTC18
rs4294502	10	75035257	1.238	0.3478	0.35549	0.0298689	TTC18
rs6480692	10	75056863	1.3233	0.31816	0.33032	0.0176288	TTC18
rs16930547	10	75147579	1.3719	0.32305	0.33313	0.014703	ANXA7
rs11000645	10	75162263	1.3913	0.328	0.33731	0.0160988	ANXA7
rs3763679	10	75234826	1.3297	0.35313	0.36324	0.0190485	PPP3CB
rs11000723	10	75384982	1.2923	0.3895	0.39774	0.0221629	MYOZ1
rs10884005	10	106253104	0.63225	1.4205	0.62798	0.018116	CCDC147
rs280825	10	106253793	0.34021	1.2524	0.34399	0.0317526	CCDC147
rs7072764	10	106258039	0.54743	1.2841	0.54107	0.0286158	CCDC147
rs10884008	10	106260146	0.58163	1.4127	0.57905	0.0156534	CCDC147
rs2209963	10	106271231	0.37292	1.4454	0.37685	0.0166218	NA
rs6584604	10	106274304	0.33289	1.3614	0.34069	0.0227585	NA
rs4917415	10	106274374	0.48347	1.5109	0.48687	0.0108392	NA
rs962139	10	106275865	0.36934	1.4402	0.37444	0.0185964	NA
rs10884017	10	106299935	0.27839	0.91851	0.27897	0.0831134	NA
rs4756149	11	32690366	0.39517	1.0166	0.39091	0.07671	CCDC73
rs11031947	11	32734644	0.56505	1.0626	0.55165	0.0721389	CCDC73
rs4756179	11	32736675	0.40157	1.0294	0.4047	0.0788942	CCDC73
rs11031964	11	32775602	0.37769	1.0284	0.38572	0.0853343	CCDC73
rs11605633	11	32860138	0.37444	1.1454	0.38191	0.0565808	PRRG4
rs2467287	11	45795670	0.23988	0.97812	0.25585	0.0916347	SLC35C1
rs7120031	11	45816020	0.23553	0.95714	0.25136	0.0976812	SLC35C1
rs1139266	11	45832935	0.31136	0.97957	0.3255	0.0937068	SLC35C1
rs11607883	11	45839709	0.38723	1.041	0.39063	0.0811203	SLC35C1
rs11605924	11	45873091	0.412	1.0611	0.41532	0.0744241	CRY2
rs3824872	11	45905605	0.29195	0.97333	0.30384	0.0957251	CRY2
rs1792331	11	71108947	1.231	0.36473	0.36797	0.0285691	DHCR7
rs3750997	11	71158841	1.4194	0.82817	0.82062	0.013798	DHCR7
rs12280295	11	71168264	1.1648	0.70015	0.69291	0.0432467	NADSYN1
rs4944076	11	71211654	1.2406	0.26606	0.26913	0.0471447	NADSYN1
rs4121680	11	97915326	0.38721	1.2926	0.38944	0.0254429	NA
rs667679	11	97915543	0.28059	1.2142	0.29106	0.0390824	NA
rs7110084	11	97992749	0.58892	1.2639	0.58473	0.0327761	NA
rs2253410	11	98038531	0.541	1.2653	0.5385	0.0314055	NA
rs2256877	11	98043170	1.0335	1.4557	1.0215	0.0190605	NA
rs2155907	11	98094673	0.34279	1.3563	0.34857	0.0212181	NA
rs2852034	11	98112493	0.32047	1.3412	0.33086	0.0224479	NA
rs9573460	13	75583388	0.91983	1.4696	0.91128	0.0121531	NA
rs10454657	13	75591823	0.33581	1.2701	0.34393	0.0325882	NA
rs1417549	13	75601353	0.33779	1.2544	0.34533	0.0370627	NA
rs4576955	13	75608808	0.32164	1.2467	0.33151	0.0349894	NA
rs716655	13	75629027	0.29815	1.2316	0.31162	0.043841	NA
rs9524264	13	94528418	1.0087	0.33515	0.32832	0.0748933	GPC6
rs1337828	13	94612361	0.32784	1.2186	0.33996	0.0485609	GPC6
rs7323264	13	94614594	0.38126	1.2453	0.38109	0.0405693	GPC6
rs9284275	13	94616987	0.41107	1.2281	0.41175	0.0421837	GPC6
rs9589877	13	94637317	1.2386	1.4905	1.2165	0.0152037	GPC6
rs1415736	13	94646936	0.29436	1.21	0.3034	0.0499093	GPC6
rs9561489	13	94667223	0.3659	1.3458	0.37237	0.0185374	GPC6
rs11070073	13	94692925	0.31687	1.2075	0.32838	0.0470883	GPC6
rs1536780	13	94708442	0.8324	1.2889	0.81699	0.0301322	GPC6
rs943915	13	94714981	0.40076	1.3103	0.40578	0.0258714	GPC6
rs1007973	13	94740364	0.29762	1.1976	0.31092	0.0512186	GPC6
rs7990769	13	94745755	0.29485	1.0525	0.30814	0.070838	GPC6
rs595509	13	94768636	0.90971	1.397	0.90134	0.0280049	GPC6
rs7174633	15	22763479	1.0981	0.58079	0.56874	0.0689281	GOLGA6L1
rs4433784	15	22765683	1.2781	0.66755	0.65518	0.0192075	GOLGA6L1
rs7174731	15	64690772	1.3059	0.68507	0.67737	0.0534137	TRIP4
rs7181518	15	64711174	1.3524	0.66992	0.67	0.02441	TRIP4
rs4792909	17	41798824	0.68854	0.95911	0.65461	0.0964106	SOST
rs1513670	17	41807331	0.61823	1.3067	0.61425	0.0294354	SOST
rs1534402	17	41809847	0.28869	1.2918	0.30387	0.0315079	SOST
rs9303537	17	41814008	1.3488	1.5643	1.3295	0.020406	SOST
rs9899889	17	41823225	1.2114	1.5129	1.201	0.0232072	SOST
rs12605002	18	27237820	0.32971	0.87723	0.34546	0.0846004	NA
rs1552790	18	27245147	0.70704	1.4464	0.70461	0.00870861	NA
rs1552788	18	27274039	0.35695	0.81444	0.34937	0.0997651	NA
rs9952206	18	27298696	0.41472	1.4569	0.41544	0.00934429	NA
rs8085905	18	27305768	0.8502	1.0457	0.81376	0.0448205	NA
rs9944873	18	27324183	0.37784	1.1353	0.38041	0.0217724	NA
rs4629048	18	27326288	0.72393	1.1084	0.70392	0.0243206	NA
rs12454547	18	27327987	1.1471	1.7251	1.1453	0.0018663	NA
rs11083365	18	27333716	0.4181	1.0104	0.41283	0.0665415	NA
rs4347703	18	27339564	0.26067	1.0612	0.27264	0.0501601	NA
rs11661822	18	27353168	0.44907	1.4781	0.44871	0.00997453	NA
rs9951431	18	27368785	0.40323	1.5661	0.4072	0.0046674	NA
rs10502532	18	27400851	0.50278	1.53	0.5034	0.00642328	NA
rs12457463	18	27442979	0.62991	1.2464	0.62338	0.019204	NA
rs723007	18	42936668	0.5052	1.4818	0.50661	0.0105391	SLC14A2
rs6507610	18	42941250	0.39696	1.4244	0.40274	0.0118133	SLC14A2
rs2247326	18	42948994	1.1342	1.579	1.1257	0.00690077	SLC14A2
rs8091746	18	42954892	0.40284	1.3281	0.40805	0.0155944	SLC14A2
rs2255757	18	42958392	0.89952	1.4575	0.89346	0.00805114	SLC14A2
rs7241614	18	42959007	0.5916	1.3775	0.58694	0.0135628	SLC14A2
rs2612578	18	42969477	0.32073	1.341	0.32665	0.0146124	SLC14A2
rs2425173	20	34445142	1.0939	0.65112	0.64161	0.0781169	PHF20
rs2064511	20	34448810	1.0979	0.6296	0.61856	0.069592	PHF20
rs6060684	20	34509678	1.2474	0.74312	0.7269	0.0340694	PHF20
rs739296	22	42389948	0.37255	0.97574	0.368	0.0889917	2003-09-01
rs2142695	22	42581248	0.63863	1.0783	0.62826	0.0851894	TCF20
rs12484402	22	42586073	0.74873	1.2264	0.73881	0.0410807	TCF20
rs5996135	22	42641458	0.52157	1.1353	0.51872	0.0520104	TCF20
rs134874	22	42661144	0.30917	1.0728	0.3171	0.0715916	TCF20
rs134888	22	42674281	0.27251	1.0951	0.28255	0.0605987	NA
rs134894	22	42677913	0.26744	1.0567	0.27869	0.0750884	NA
rs134898	22	42682557	0.43136	1.1116	0.43668	0.0682015	NA
rs4822100	22	42682786	0.62652	1.0496	0.62022	0.09271	NA
rs134901	22	42683520	0.30011	1.0992	0.31087	0.0564542	NA
rs134904	22	42685537	0.43215	1.1089	0.43272	0.0646001	NA
rs5765545	22	46022046	0.45978	1.1726	0.45781	0.0270046	FBLN1
rs9614732	22	46029523	0.33342	1.1365	0.34373	0.0355065	FBLN1
rs4823313	22	46033927	0.28779	1.1906	0.30375	0.0224616	ATXN10
rs134846	22	46040779	0.27636	0.97769	0.28407	0.0813969	ATXN10
rs2283664	22	46087170	0.52029	1.6013	0.52092	0.0071989	ATXN10
rs714022	22	46175530	0.40966	1.5961	0.41254	0.00739875	ATXN10
rs5765620	22	46179537	0.99239	1.5618	0.98676	0.011201	ATXN10
rs763010	22	46235105	0.2699	1.244	0.28273	0.0309835	ATXN10
rs11704609	22	46251927	0.3838	1.6077	0.38547	0.00860203	ATXN10
rs5963898	X	40808594	0.30813	1.0763	0.31754	0.0475829	NA
rs5963904	X	40833508	0.6851	1.1356	0.67199	0.0535979	NA
rs5918075	X	40833761	0.35799	1.0686	0.35664	0.041023	NA
rs5918081	X	40851415	0.76	1.1806	0.74238	0.0335145	NA
rs4828290	X	84024739	0.91489	1.0844	0.87301	0.0641238	NA
rs6623119	X	84025382	0.86626	1.0864	0.82204	0.0591528	NA
rs6623127	X	84037759	0.87405	1.0818	0.83209	0.068761	NA
rs5923104	X	84038699	0.77817	1.0058	0.74024	0.0864873	NA
rs12687240	X	84087632	0.78121	1.1466	0.76613	0.0734346	NA
rs12688737	X	84120631	0.67996	1.049	0.65992	0.0822166	NA
rs12687515	X	123057542	0.65788	1.639	0.65695	0.00759893	XIAP
rs11260453	X	123062065	1.0301	1.6469	1.0258	0.00880052	XIAP
rs5958358	X	123080994	0.64854	0.96973	0.61924	0.091352	STAG2
rs6649134	X	123128037	1.0392	1.6536	1.0329	0.0083189	STAG2
rs199427	X	123133996	0.42542	1.6786	0.42654	0.0066657	STAG2
rs5911742	X	123197557	1.1531	1.8633	1.1499	0.00489935	STAG2
rs17330707	X	123226265	0.84978	1.6733	0.84789	0.0099262	STAG2
rs11260460	X	123237085	1.1429	1.8688	1.1413	0.0045993	STAG2
rs5911772	X	123283980	0.33452	1.6534	0.33953	0.0103786	STAG2
rs2049995	X	123499991	0.99739	0.41877	0.42507	0.0970356	SH2D1A

## Sheet: ps3
SNP	Chromosome	Coordinate	Alpha Africa	Alpha Americas	Alpha Convergence	q-value	Nearest gene
rs4920520	1	18929842	0.26288	0.92569	0.2833	0.073379	PAX7
rs16862094	1	18937921	0.49385	1.2806	0.49601	0.0107694	PAX7
rs4920522	1	18940380	0.3566	0.99977	0.35944	0.0561009	PAX7
rs6664982	1	18945536	0.33489	1.3007	0.34589	0.00748744	PAX7
rs766017	1	18954055	0.2537	0.93523	0.27058	0.0703105	PAX7
rs766325	1	18956458	0.39517	0.99105	0.39565	0.0456753	PAX7
rs6695765	1	18979320	0.3164	1.0737	0.33036	0.0374168	PAX7
rs6659735	1	18983697	0.38854	1.1461	0.38731	0.022424	PAX7
rs16862125	1	18999794	0.62328	1.4027	0.62147	0.00574258	PAX7
rs2236832	1	18999831	0.27797	0.89355	0.29638	0.0933841	PAX7
rs6679819	1	53476970	0.63704	1.7057	0.63674	0.00332426	SCP2
rs6681542	1	53479892	0.87292	1.6046	0.87119	0.00224925	SCP2
rs6678994	1	53479940	0.58434	1.6007	0.58463	0.00369925	SCP2
rs6588449	1	53488234	0.55673	1.584	0.55646	0.00255924	SCP2
rs7555050	1	53489132	1.3463	1.6802	1.343	0.0011993	SCP2
rs10437066	1	53495130	0.63813	1.7029	0.63787	0.00179927	SCP2
rs17107661	1	53495410	0.56041	1.5912	0.55979	0.0031135	SCP2
rs11590871	1	53510671	1.7483	1.1003	1.0981	0.00516903	SCP2
rs6588459	1	53511094	0.60544	1.6305	0.60457	0.00283255	SCP2
rs7550236	1	53520126	0.66653	1.701	0.66692	0.0015993	SCP2
rs2049805	1	155194980	1.0448	0.65365	0.63153	0.0718469	GBA
rs11264359	1	155282829	0.97071	0.30535	0.29964	0.08084	FDPS
rs1758780	1	182616825	1.2097	0.39682	0.3954	0.0262478	RGS8
rs12407819	1	182623925	1.5274	0.45305	0.45404	0.00400013	RGS8
rs4652769	1	183009196	0.91975	0.1932	0.2127	0.0920768	LAMC1
rs20563	1	183085755	0.92713	0.18979	0.20847	0.0946601	LAMC1
rs2027084	1	183110801	1.024	0.2307	0.24791	0.0511178	LAMC1
rs875794	1	183184848	1.1486	0.21679	0.23344	0.0387633	LAMC2
rs3814337	1	183188062	1.2367	0.21534	0.23165	0.0184565	LAMC2
rs12617731	2	184594404	0.56068	1.3125	0.55906	0.00940224	NA
rs17715017	2	184608315	0.49819	1.2923	0.49832	0.0128701	NA
rs1733497	2	184623742	0.52553	1.2772	0.52255	0.0138499	NA
rs1439771	2	184632227	0.45902	1.2923	0.45982	0.0106028	NA
rs2119047	2	184633519	0.74977	1.3135	0.74499	0.00994991	NA
rs1484931	2	184652152	0.33146	1.1238	0.34566	0.0293016	NA
rs12477832	2	184652758	0.33858	1.1377	0.34782	0.0276533	NA
rs826151	2	184669864	0.64036	1.1993	0.63146	0.0221098	NA
rs826153	2	184674685	0.75225	1.2109	0.74121	0.0207264	NA
rs13431075	2	184694169	0.30169	1.0947	0.31672	0.0339291	NA
rs3845693	2	184712719	0.32993	1.1336	0.34032	0.0300835	NA
rs893736	2	184761417	0.45527	1.5737	0.45895	0.00243451	NA
rs1682448	2	184762875	0.45104	1.5226	0.45454	0.00730373	NA
rs826142	2	184769427	0.4595	1.5342	0.46169	0.00730373	NA
rs12473634	2	184797402	0.47031	1.5739	0.47198	0.00303088	NA
rs2165172	2	184800983	0.46559	1.5524	0.46527	0.00372811	NA
rs16840921	2	205111927	0.70879	1.7695	0.7094	0.00069988	NA
rs6726035	2	205116002	0.45895	1.6933	0.45837	0.00171973	NA
rs6714893	2	205116824	0.4867	1.7753	0.48784	0.000933153	NA
rs13424874	2	205118871	1.5381	1.8401	1.5378	0.00059992	NA
rs2353847	2	205121513	0.6148	1.7771	0.61583	0.00114979	NA
rs4675438	2	205124890	0.2921	0.923	0.2943	0.0888693	NA
rs6435238	2	205274728	0.96856	0.63209	0.60858	0.0799718	NA
rs4630751	2	205289601	0.98012	0.68338	0.65307	0.0767554	NA
rs11917304	3	25624634	0.54784	1.0115	0.5279	0.0805476	RARB
rs2293786	3	25666485	0.35355	1.2218	0.36015	0.0353702	TOP2B
rs11705878	3	25683930	0.31002	1.2159	0.3221	0.0319438	TOP2B
rs11917359	3	25698704	0.312	1.1923	0.32604	0.041765	TOP2B
rs6799331	3	25703640	0.36716	1.2016	0.37552	0.0360542	TOP2B
rs221991	3	64225898	0.9509	0.28971	0.29768	0.090426	PRICKLE2
rs1824660	3	64283330	0.40824	0.98031	0.40552	0.0677138	NA
rs17070340	3	64289354	0.67387	1.0575	0.65912	0.0677138	NA
rs853284	3	64290587	0.35533	0.86958	0.35542	0.0962793	NA
rs741015	3	64292545	0.4487	1.2623	0.45113	0.0171613	NA
rs853275	3	64294523	0.41035	1.2423	0.41501	0.0206664	NA
rs17070461	3	64329989	0.50403	1.2994	0.50651	0.0149941	NA
rs6796721	3	64355480	0.54077	1.3052	0.53914	0.0195004	NA
rs1443522	3	64382526	0.46899	1.3058	0.46918	0.0200917	NA
rs1443518	3	64393476	0.35476	1.2962	0.36402	0.0270272	NA
rs4688454	3	64405996	0.38912	1.2794	0.39493	0.0286589	NA
rs6445404	3	64435236	0.44231	1.1849	0.44234	0.0405455	NA
rs4077419	3	77188041	0.66695	1.3279	0.66464	0.0177228	ROBO2
rs9864444	3	77200165	0.4993	1.2345	0.49862	0.0547526	ROBO2
rs7432300	3	77207087	0.4128	1.3735	0.4199	0.0182484	ROBO2
rs7433251	3	77210162	0.40239	1.3825	0.40763	0.0188908	ROBO2
rs6771293	3	77237649	0.38877	1.3196	0.39615	0.0235745	ROBO2
rs4683981	3	77240101	0.47864	1.914	0.4784	0.00019984	ROBO2
rs11709672	3	77243485	1.5644	2.1263	1.5636	1e-05	ROBO2
rs9822245	3	77248250	0.62805	1.5222	0.62974	0.0132923	ROBO2
rs11713960	3	77253192	0.30497	1.1767	0.31792	0.0454597	ROBO2
rs4684028	3	77272655	0.71953	1.5045	0.71718	0.0149941	ROBO2
rs4684030	3	77273602	0.3691	1.2995	0.37262	0.029238	ROBO2
rs7432274	3	77273911	0.37687	1.3065	0.38069	0.0223832	ROBO2
rs12487684	3	77281677	0.38326	1.3002	0.39003	0.0275759	ROBO2
rs6772736	3	77286044	0.46406	1.3968	0.46943	0.0217661	ROBO2
rs6768395	3	77288105	0.36061	1.3113	0.36948	0.0229837	ROBO2
rs975808	3	77290845	0.7606	2.0067	0.76087	0.000333187	ROBO2
rs12633766	3	77291050	0.33882	1.2842	0.3498	0.028114	ROBO2
rs12485719	3	121289499	0.85839	1.4607	0.85282	0.0117168	ARGFX
rs12492695	3	121295115	0.41154	1.0666	0.40803	0.0692603	ARGFX
rs16832400	3	121299313	0.70062	1.0907	0.68777	0.0821555	ARGFX
rs11714812	3	121302677	1.1261	1.3255	1.0919	0.0305871	ARGFX
rs4676730	3	121304661	1.1183	1.311	1.0869	0.0346694	ARGFX
rs9858923	3	121315380	0.43456	1.3825	0.43557	0.0160617	FBXO40
rs7631876	3	121315813	1.1502	1.3357	1.1198	0.031248	FBXO40
rs6808258	3	121323465	0.73504	1.4111	0.72838	0.0111562	FBXO40
rs4676737	3	121328245	0.53693	1.3823	0.53856	0.0155176	FBXO40
rs3845862	3	121332245	0.28583	1.1173	0.29823	0.0517799	FBXO40
rs3930132	3	121332374	0.411	1.1754	0.41507	0.0448441	FBXO40
rs3774796	3	127780473	1.1029	0.48353	0.481	0.0895778	SEC61A1
rs11720239	3	127817955	1.1029	0.47961	0.48199	0.085477	RUVBL1
rs2811388	3	128018447	1.0454	0.49805	0.49008	0.0781572	EEFSEC
rs2811397	3	128027237	0.96252	0.45878	0.45955	0.0979319	EEFSEC
rs6798749	3	128056897	1.4724	0.6936	0.69137	0.0247524	EEFSEC
rs2287483	3	169756846	0.27479	1.0078	0.28671	0.0749683	GPR160
rs3755604	3	169762577	0.53626	1.1199	0.52606	0.0540063	GPR160
rs4955585	3	169772965	0.49594	1.1627	0.49352	0.0562289	GPR160
rs16854812	3	169774383	0.28403	0.98507	0.2944	0.0829882	GPR160
rs11925129	3	169775228	0.48976	1.0132	0.47897	0.0773565	GPR160
rs6787395	3	169777735	0.34941	1.0887	0.35118	0.0592099	GPR160
rs879161	3	169812115	0.38307	1.0284	0.38672	0.0733353	PHC3
rs7638400	3	169837787	0.37454	1.0481	0.383	0.0661461	PHC3
rs2354947	4	48886730	1.0877	0.65046	0.64043	0.0600923	OCIAD2
rs2290516	4	48908354	1.2257	0.35226	0.36303	0.0262153	OCIAD2
rs2605267	4	48960863	1.4863	0.50249	0.50276	0.00794115	CWH43
rs2572363	4	48972651	1.492	0.87531	0.87008	0.0100434	CWH43
rs7655341	4	49061141	1.1554	0.65069	0.63809	0.0464163	CWH43
rs1910739	4	52683607	1.3808	0.42941	0.42792	0.00893691	DCUN1D4
rs4865414	4	52758294	1.6517	0.48355	0.48316	0.0031043	DCUN1D4
rs1519590	4	52846600	1.6632	0.51173	0.51149	0.0032028	LRRC66
rs1519588	4	52860156	1.1022	0.38294	0.37826	0.0452032	LRRC66
rs2319750	4	52870957	1.2705	0.49311	0.49376	0.0223336	LRRC66
rs178724	4	52896651	1.6137	0.49515	0.49377	0.0036833	SGCB
rs1460554	4	52935681	1.5461	0.51944	0.51676	0.00440497	SPATA18
rs7671442	4	52995537	1.0484	0.71883	0.69393	0.0951087	SPATA18
rs11133414	4	53069867	1.0688	0.69576	0.67942	0.0824698	NA
rs12505070	4	53548650	1.3935	0.70581	0.70567	0.012629	USP46
rs10028122	4	53578009	1.1662	0.56856	0.56655	0.0385725	ERVMER34-1
rs6840875	4	53604587	1.447	0.89962	0.89135	0.00949792	ERVMER34-1
rs4865399	4	53605622	1.4359	0.86681	0.8584	0.0132281	ERVMER34-1
rs3733504	4	53611668	0.96122	0.51103	0.49606	0.0962364	ERVMER34-1
rs10009096	4	53623737	1.322	0.76125	0.75191	0.0170044	ERVMER34-1
rs924684	4	78849088	0.48501	1.1165	0.48586	0.030836	MRPL1
rs10019920	4	78866007	0.40454	1.0968	0.40774	0.0298747	MRPL1
rs7436080	4	78877149	0.3735	1.1161	0.38282	0.0289587	MRPL1
rs1021826	4	78917350	0.2851	1.0505	0.30266	0.0534605	MRPL1
rs1021824	4	78917879	0.84497	1.2827	0.83619	0.0327431	MRPL1
rs2036455	4	78934172	0.35385	1.0869	0.36006	0.0337486	FRAS1
rs294938	4	112048651	0.55829	1.2745	0.55731	0.0190048	NA
rs12508528	4	112077613	0.48292	1.2782	0.48397	0.020897	NA
rs1487058	4	112077701	0.91895	1.3786	0.90932	0.0150543	NA
rs1489456	4	112144724	0.56739	1.2821	0.56739	0.0214841	NA
rs17042997	4	112145870	0.89916	1.3875	0.89198	0.014456	NA
rs13132035	4	122271282	0.70899	1.5702	0.7114	0.00495414	QRFPR
rs2013332	4	122291522	0.45798	1.3995	0.46396	0.0113764	QRFPR
rs6534268	4	122314299	0.48829	1.5114	0.49207	0.00616708	QRFPR
rs9761531	4	122321177	0.55046	1.5243	0.55096	0.00697265	QRFPR
rs4425401	4	122324112	0.44358	1.3943	0.44803	0.0120125	QRFPR
rs1513697	4	122333765	0.49333	1.5029	0.49453	0.00660303	QRFPR
rs691809	4	122343902	0.43908	1.3158	0.44393	0.0183442	QRFPR
rs6821443	4	122347260	0.38447	1.2947	0.39319	0.0202829	QRFPR
rs4864218	4	134835517	0.91271	0.20664	0.2173	0.0883633	NA
rs4358452	4	135251798	0.93231	0.28602	0.28145	0.08951	NA
rs1386360	4	135260765	1.1893	0.35871	0.35548	0.0243132	NA
rs1017927	4	135262502	0.91478	0.26844	0.26369	0.0872053	NA
rs7675604	4	135264608	0.95364	0.30457	0.29928	0.0765299	NA
rs1601648	4	135294098	1.1885	0.35736	0.35396	0.0233456	NA
rs7693537	4	135295421	1.0258	0.30266	0.29977	0.0634616	NA
rs6895327	5	43497905	1.0494	0.36762	0.36414	0.0722446	C5orf34
rs7713458	5	43637233	1.2798	0.79581	0.78883	0.0412621	NNT
rs10069201	5	43706050	1.0968	0.5759	0.57035	0.0674489	NNT
rs10062920	5	43800333	1.322	0.7836	0.77872	0.0348346	NA
rs4449542	5	43839907	1.3077	0.7125	0.7141	0.0354739	NA
rs7721405	5	43856812	1.3264	0.81335	0.80942	0.0341571	NA
rs6875400	5	43862694	1.3594	0.84258	0.83485	0.0283467	NA
rs10045432	5	43865891	1.186	0.68212	0.67261	0.0486185	NA
rs7729400	5	43881065	1.092	0.65248	0.63547	0.0746622	NA
rs4866756	5	43927216	1.1073	0.23145	0.24482	0.0549025	NA
rs4354051	5	43985957	1.0498	0.20907	0.22611	0.0652125	NA
rs4583891	5	43989069	1.1442	0.54381	0.54476	0.0607571	NA
rs13355434	5	49871733	0.39106	1.138	0.39551	0.0560068	NA
rs12188654	5	49952847	0.50864	1.3927	0.50805	0.0179434	PARP8
rs7711839	5	49958221	1.1931	1.5006	1.1742	0.0274904	PARP8
rs10755235	5	49991561	0.42634	1.3985	0.43115	0.0205046	PARP8
rs282559	5	50037381	1.1153	1.4587	1.0961	0.029943	PARP8
rs282561	5	50040778	0.58582	1.4372	0.58497	0.0142891	PARP8
rs42284	5	50079034	0.50499	1.3966	0.50476	0.0237124	PARP8
rs27627	5	50088317	0.4996	1.3751	0.49924	0.021574	PARP8
rs27466	5	50089919	0.41936	1.3325	0.42708	0.0306762	PARP8
rs32376	5	50095914	0.41908	1.3324	0.4245	0.0314066	PARP8
rs27725	5	50148281	0.40522	1.1618	0.412	0.051631	PARP8
rs27574	5	50151965	0.51096	1.3724	0.5108	0.0226335	PARP8
rs17707884	5	148236409	0.39596	0.95457	0.39385	0.0785895	ADRB2
rs11742519	5	148238308	0.38748	1.1447	0.38974	0.0505226	ADRB2
rs6884617	5	148243473	0.3064	0.95929	0.31534	0.07727	ADRB2
rs1864932	5	148267406	0.47403	1.4655	0.47766	0.0103032	NA
rs4705280	5	148278925	1.0209	0.97541	0.88657	0.0973333	NA
rs6875902	5	148407893	1.7202	1.1238	1.123	0.0067984	SH3TC2
rs36045	5	148441184	1.0032	0.52278	0.51427	0.089325	SH3TC2
rs166106	5	148447061	0.98203	0.50814	0.49494	0.0960308	SH3TC2
rs11168091	5	148505628	1.6177	0.84014	0.83816	0.00920487	ABLIM3
rs10484664	6	51016523	0.51184	1.3299	0.5144	0.0188149	NA
rs1886569	6	51038157	0.95761	1.2869	0.94273	0.0308209	NA
rs1925216	6	51049681	0.37767	1.1354	0.38154	0.0390858	NA
rs927716	6	51052686	0.38088	1.1254	0.38121	0.0440276	NA
rs7775861	6	51068717	0.50387	1.3217	0.5056	0.0197944	NA
rs1886570	6	51084931	0.34415	1.2072	0.35564	0.0317433	NA
rs9381943	6	51087083	0.97097	1.2877	0.9527	0.0254941	NA
rs2505276	6	51087831	0.36143	1.2334	0.3687	0.0277623	NA
rs2816141	6	122500480	1.1177	0.33793	0.34207	0.0572724	NA
rs1741820	6	122721510	1.634	0.9422	0.94046	0.0042092	HSF2
rs487098	6	122765905	1.6206	0.9676	0.96549	0.00520413	SERINC1
rs197686	6	122878720	1.6489	1.1325	1.1285	0.00623568	PKIB
rs3015843	7	72169613	0.3987	1.1451	0.41076	0.0399881	TYW1B
rs17764236	7	72210659	0.78397	1.2123	0.76673	0.0329844	TYW1B
rs9770309	7	72305671	0.53208	1.4579	0.53516	0.00822394	TYW1B
rs1880948	7	72722981	0.67802	1.5147	0.67682	0.0066145	NSUN5
rs1178970	7	72750345	1.0099	1.6366	1.0069	0.00525455	FKBP6
rs7800682	7	97103911	1.1496	1.3816	1.122	0.0297123	NA
rs10234240	7	97107457	1.0161	1.3209	0.99549	0.0319079	NA
rs10242601	7	97109250	0.48044	1.02	0.46878	0.0706703	NA
rs6976195	7	97119556	0.45647	1.0385	0.45152	0.0693681	NA
rs4727369	7	97146387	0.30157	0.93952	0.30753	0.0864458	NA
rs10256461	7	97160590	0.71501	1.1147	0.69355	0.0542165	NA
rs2023783	7	97160675	0.39035	1.0311	0.39389	0.0768486	NA
rs6960161	7	97172340	0.83917	1.1473	0.80872	0.0460788	NA
rs2734897	7	100159567	0.53576	1.1356	0.53234	0.0496094	AGFG2
rs2075669	7	100348940	0.65693	1.6885	0.65558	0.0027327	ZAN
rs6942733	7	100350763	0.47965	1.6673	0.47902	0.00368504	ZAN
rs2293767	7	100361675	0.47456	1.6575	0.47557	0.00333275	ZAN
rs10953303	7	100365613	0.58744	1.7252	0.58633	0.0025994	ZAN
rs144173	7	100416250	0.4381	1.4838	0.43928	0.00773806	EPHB4
rs2250818	7	100422156	1.1184	1.6803	1.1157	0.00404931	EPHB4
rs2247445	7	100427263	1.1189	1.6839	1.1174	0.00442148	EPHB4
rs314320	7	100431980	0.47236	1.4701	0.47412	0.0072134	EPHB4
rs4729616	7	100462565	0.39509	1.2449	0.39735	0.0267299	SLC12A9
rs2075756	7	100466441	1.1694	1.7687	1.1688	0.00311942	TRIP6
rs7789085	7	100472826	1.1667	1.7799	1.167	0.0028494	SRRT
rs4727468	7	100507896	1.2577	1.8122	1.2564	0.0026993	ACHE
rs7804867	7	103033757	0.38467	1.1117	0.38915	0.0484193	SLC26A5
rs7811378	7	103052731	0.33341	1.0543	0.34392	0.0643231	SLC26A5
rs2270019	7	103057008	0.49288	1.1194	0.48681	0.0507637	SLC26A5
rs10278844	7	151898703	0.86758	0.25581	0.25352	0.0962122	MLL3
rs10239783	7	152031600	1.0172	0.31053	0.30724	0.0606692	MLL3
rs10249694	7	152035310	1.0095	0.29294	0.29561	0.0581214	MLL3
rs7799662	7	152036934	0.88699	0.26461	0.26516	0.0921296	MLL3
rs10279901	7	152039216	0.95663	0.26998	0.27015	0.0807847	MLL3
rs10263545	7	152042552	1.0358	0.29929	0.29848	0.0594111	MLL3
rs10226650	7	152058141	0.88844	0.25604	0.25555	0.0935116	MLL3
rs6966258	7	152070158	1.0209	0.28908	0.28938	0.0619	MLL3
rs16884264	8	35560922	0.45131	1.1587	0.44415	0.0442357	UNC5D
rs7818904	8	35571332	0.57719	1.1912	0.57239	0.0390659	UNC5D
rs12675805	8	35572305	0.31807	1.129	0.32753	0.0552331	UNC5D
rs12679845	8	35572763	0.58907	1.2018	0.58032	0.0375938	UNC5D
rs12541844	8	35599708	0.36889	1.1303	0.3746	0.049246	UNC5D
rs302959	8	106517641	0.33203	0.90197	0.33793	0.0948949	ZFPM2
rs302964	8	106518412	0.28952	0.86814	0.30057	0.0994519	ZFPM2
rs1450164	8	106538051	0.59004	1.0636	0.57952	0.0476104	ZFPM2
rs13280496	8	106545794	0.51733	0.9429	0.5008	0.0847324	ZFPM2
rs1375961	8	106547983	0.28842	0.97917	0.30327	0.066479	ZFPM2
rs1037306	8	106561277	0.2808	0.98865	0.29519	0.0680225	ZFPM2
rs13279114	8	106582169	0.33229	0.96197	0.33815	0.0710594	ZFPM2
rs6583654	8	142884265	0.61992	1.4642	0.61733	0.0107644	NA
rs10097855	8	142885216	0.81423	1.5057	0.81133	0.0072039	NA
rs11786376	8	142893675	0.5864	1.467	0.58602	0.0118912	NA
rs2121474	8	142911466	0.49982	1.4783	0.50424	0.0139498	NA
rs7012875	8	142923384	0.40913	1.3687	0.41258	0.0178405	NA
rs1446940	8	142924017	0.36471	1.3696	0.37288	0.0161784	NA
rs6985498	8	142932284	0.39204	1.4467	0.39798	0.0148203	NA
rs11988083	8	142934184	0.4657	1.4766	0.46854	0.0130049	NA
rs4917320	8	142940178	0.41533	1.5054	0.41974	0.0089386	NA
rs4917239	8	142942631	0.49194	1.15	0.48828	0.0216273	NA
rs935454	8	142945841	0.42426	1.4959	0.42421	0.0100061	NA
rs1992805	8	142950775	0.30295	0.99191	0.31209	0.06956	NA
rs11786011	8	142963403	0.26987	0.95469	0.28465	0.0767701	NA
rs1446931	8	142967450	0.44712	1.0279	0.44497	0.0607938	NA
rs1446934	8	142967563	0.27358	0.91643	0.28859	0.0888888	NA
rs1470514	8	142969481	0.41046	1.4082	0.41406	0.0153907	NA
rs2028930	8	142980109	0.39407	1.3999	0.39938	0.0170427	NA
rs935461	8	142980434	0.27663	0.96774	0.28568	0.0725387	NA
rs10081720	9	21636522	0.93068	0.56957	0.55815	0.0980057	NA
rs1869203	9	21674949	0.94678	1.3565	0.93318	0.0202566	NA
rs7848524	9	21701432	1.6072	0.54299	0.54296	0.0019997	NA
rs6475551	9	21701639	1.6233	0.5309	0.53022	0.0023996	NA
rs751173	9	21707372	1.3691	0.49628	0.49342	0.00711643	NA
rs1414234	9	21712193	1.2632	0.47639	0.47218	0.0186027	NA
rs2210779	9	21721615	1.08	0.39175	0.38545	0.0399903	NA
rs16908243	9	24335339	0.96187	0.23278	0.24225	0.0700948	NA
rs7866610	9	24511918	1.3631	0.86612	0.85815	0.0194515	IZUMO3
rs1329853	9	24528892	1.3998	0.3272	0.33442	0.00845731	IZUMO3
rs2149913	9	24573717	1.3445	0.77615	0.77444	0.0137381	IZUMO3
rs10966376	9	24662558	0.92534	0.18099	0.20801	0.0799709	NA
rs10122018	9	24677263	0.99127	0.57715	0.56492	0.0827419	NA
rs942520	9	117214909	0.43534	1.6727	0.4366	0.0032994	DFNB31
rs10759707	9	117222287	0.86308	1.6494	0.86078	0.00355936	DFNB31
rs4979407	9	117228115	0.40895	1.1981	0.41391	0.0238035	DFNB31
rs10982235	9	117230627	0.58975	1.6155	0.58945	0.0040564	DFNB31
rs1535960	9	117251352	0.50487	1.4127	0.50387	0.0107561	DFNB31
rs10817626	9	117254541	0.78	1.449	0.77472	0.00956296	DFNB31
rs10513248	9	117278844	0.4147	1.0637	0.41013	0.0646371	DFNB31
rs10817745	9	118085368	1.0026	1.5748	1.0009	0.00630901	DEC1
rs10982697	9	118108247	0.83536	1.3054	0.81587	0.0310686	DEC1
rs10817758	9	118143933	0.45072	1.1252	0.45436	0.0460582	DEC1
rs9408863	9	118145764	0.50138	1.1093	0.49087	0.0504638	DEC1
rs10982724	9	118157729	0.68861	1.1577	0.67368	0.0414645	DEC1
rs9409154	9	118202716	0.28157	1.0484	0.29405	0.0674161	DEC1
rs7852274	9	118248522	0.54276	1.0981	0.52983	0.0519309	NA
rs7908869	10	27309044	1.2329	0.79441	0.78343	0.0562574	ANKRD26
rs7917398	10	27351592	1.2202	0.74766	0.73267	0.0551149	ANKRD26
rs6482601	10	27464600	1.5351	0.33457	0.33761	0.0073989	MASTL
rs7091128	10	27466473	1.5417	0.31965	0.31845	0.00669895	MASTL
rs11015593	10	27477285	1.3611	0.88187	0.87286	0.0340517	MASTL
rs638759	11	33218974	0.31062	1.052	0.3212	0.0612741	CSTF3
rs10768001	11	33233486	0.29673	1.0392	0.3056	0.07641	HIPK3
rs10734415	11	33314798	0.64848	1.1338	0.63698	0.0402088	HIPK3
rs266476	11	33358431	0.5281	1.1086	0.52448	0.0552837	HIPK3
rs4937771	11	133307073	0.33836	1.0586	0.34101	0.0903705	OPCML
rs6590700	11	133315491	0.29381	1.0647	0.30361	0.0954225	OPCML
rs6590701	11	133315869	0.64276	1.2158	0.63077	0.0582117	OPCML
rs6590702	11	133320075	0.64507	1.2073	0.63483	0.0640559	OPCML
rs10894683	11	133320967	0.27194	1.0571	0.28403	0.0973952	OPCML
rs7481500	11	133334350	0.31912	1.0564	0.32757	0.0893213	OPCML
rs7119083	11	133339942	0.26418	1.0601	0.28263	0.0943859	OPCML
rs12280458	11	133341490	0.32285	1.1044	0.33079	0.085282	OPCML
rs7932934	11	133345127	0.37661	1.0733	0.38229	0.0873463	OPCML
rs6590712	11	133349706	0.325	1.1161	0.34094	0.0798402	OPCML
rs7927989	11	133356488	0.37725	1.3222	0.38509	0.0242926	OPCML
rs11823416	11	133360812	0.37226	1.3007	0.37728	0.0268316	OPCML
rs6590715	11	133367430	0.51565	1.3892	0.52281	0.0211722	OPCML
rs4554901	11	133400279	0.96662	1.5363	0.96055	0.014398	OPCML
rs4764077	12	14475092	0.64501	1.1521	0.62881	0.0476692	ATF7IP
rs9668725	12	14502497	0.39247	1.1073	0.40227	0.0559208	ATF7IP
rs11055957	12	14535551	0.83219	1.3497	0.82196	0.0279458	ATF7IP
rs11055962	12	14547892	0.94185	1.4022	0.93395	0.0245956	ATF7IP
rs2417349	12	14581449	0.479	1.118	0.47282	0.0441752	ATF7IP
rs7298685	12	14607721	0.35673	1.0731	0.36181	0.0547191	ATF7IP
rs4346018	12	14628069	0.46484	1.1787	0.46648	0.0417412	ATF7IP
rs2900333	12	14653867	0.97791	1.4309	0.97273	0.0234825	PLBD1
rs4764112	12	14816780	0.79716	1.1757	0.77374	0.0632537	GUCY2C
rs1362599	12	14902093	0.736	1.0107	0.70319	0.0742662	HIST4H4
rs10859799	12	95345522	0.55968	1.5105	0.56116	0.00910177	NDUFA12
rs4923680	12	95349049	0.47631	1.4828	0.47939	0.00941334	NDUFA12
rs10859809	12	95363927	0.59122	1.0407	0.57842	0.0453386	NDUFA12
rs11107830	12	95366605	0.64988	1.506	0.64772	0.00877532	NDUFA12
rs4923678	12	95368163	0.63875	1.4913	0.63791	0.00807949	NDUFA12
rs7133992	12	95381702	0.96931	1.5687	0.9646	0.00396366	NDUFA12
rs12368716	12	95382638	0.61925	1.5013	0.61834	0.0100865	NDUFA12
rs7300945	12	95384037	0.46807	1.0946	0.47007	0.0268584	NDUFA12
rs11107845	12	95384203	0.6582	1.4959	0.65708	0.00686289	NDUFA12
rs11107847	12	95386791	0.43975	1.0775	0.43818	0.0343013	NDUFA12
rs11107851	12	95388843	0.47745	1.0939	0.4727	0.0311807	NDUFA12
rs4923649	12	95391385	0.62764	1.4993	0.62848	0.0072943	NDUFA12
rs249180	12	95404658	0.49466	1.087	0.4937	0.0353358	NDUFA12
rs2569989	12	95429379	0.38246	1.0981	0.38607	0.032258	NR2C1
rs7297570	12	95471330	0.51803	1.1113	0.51407	0.0301311	FGD6
rs2043368	12	95479922	0.34251	0.99947	0.34787	0.0523465	FGD6
rs12310399	12	95490248	0.65711	1.4803	0.65498	0.00843084	FGD6
rs4762172	12	95493912	1.5709	1.671	1.5619	0.0020006	FGD6
rs7135194	12	95494482	1.6105	1.6995	1.6021	0.0019966	FGD6
rs7135574	12	95494769	1.3484	1.6058	1.3427	0.0028701	FGD6
rs6538595	12	95506623	0.74564	1.508	0.74298	0.00570408	FGD6
rs6538596	12	95509766	0.74354	1.492	0.74131	0.00633676	FGD6
rs11613607	12	95529427	0.75852	1.581	0.75856	0.00350237	FGD6
rs6419373	12	95567465	0.40064	1.466	0.40591	0.0104626	FGD6
rs7956452	12	95570167	0.38657	1.0603	0.39068	0.0363804	FGD6
rs11609860	12	95572027	0.42048	1.4763	0.42475	0.0108124	FGD6
rs10777670	12	95574831	0.51551	1.4587	0.51591	0.0111303	FGD6
rs10859847	12	95591533	0.47423	1.4941	0.47713	0.00770294	FGD6
rs10507047	12	95604290	0.42778	1.3719	0.43433	0.0140778	FGD6
rs1488643	12	95616085	0.35328	1.3154	0.35915	0.0190388	VEZT
rs10777677	12	95617829	0.3728	1.3833	0.38025	0.0134882	VEZT
rs10859856	12	95631276	0.41918	1.3872	0.42521	0.0146538	VEZT
rs17023834	12	95647384	0.93252	1.409	0.92542	0.0115511	VEZT
rs3816838	12	95668437	0.39078	1.3732	0.39534	0.0157773	VEZT
rs3185701	12	95695260	0.43415	1.3618	0.43832	0.0128675	VEZT
rs10859871	12	95711876	0.38358	1.3303	0.38826	0.0169104	VEZT
rs10777685	12	95717265	1.4209	1.5572	1.4029	0.00463755	VEZT
rs10859907	12	95995906	1.0077	1.1742	0.96316	0.0429743	NA
rs1362969	12	96014946	0.43007	0.89607	0.42316	0.0686013	NTN4
rs12823998	12	96015019	0.37592	0.89813	0.37496	0.0728519	NTN4
rs1033848	13	24714679	0.47673	1.4688	0.47983	0.013088	SPATA13
rs7982678	13	24718406	0.38255	1.4541	0.38639	0.0127696	SPATA13
rs7333431	13	24720097	0.37617	1.3435	0.38106	0.0189779	SPATA13
rs9318347	13	24722293	0.41257	1.3658	0.41679	0.0208035	SPATA13
rs4770606	13	24725796	0.41759	1.3895	0.42332	0.0175461	SPATA13
rs9507261	13	24726533	0.4255	1.3749	0.43106	0.0218418	SPATA13
rs4347484	13	24728351	0.60036	1.4318	0.60066	0.0140245	SPATA13
rs1220579	13	24730819	0.40391	1.3838	0.40914	0.0202255	SPATA13
rs4769330	13	24731243	0.44216	1.4003	0.44583	0.0182961	SPATA13
rs9634672	13	32944056	0.37579	1.2108	0.38241	0.0256741	BRCA2
rs10492397	13	32976358	0.38156	1.2321	0.38966	0.0309995	N4BP2L1
rs1207952	13	32977496	0.57889	1.0967	0.57083	0.0376993	N4BP2L1
rs3752447	13	32981142	0.70383	1.4367	0.70281	0.0135016	N4BP2L1
rs9568197	13	49987868	0.23918	0.87683	0.25912	0.0832267	CAB39L
rs9568202	13	49994410	0.45537	0.93726	0.44789	0.066772	CAB39L
rs9568221	13	50062948	0.2722	0.8842	0.28587	0.0796262	SETDB2
rs1449571	13	58032506	1.5455	1.1198	1.1095	0.0242365	NA
rs354786	13	58128833	1.0066	0.20785	0.22671	0.0631226	NA
rs2592866	13	58226942	1.1882	0.80844	0.78741	0.0559776	PCDH17
rs9531820	13	86250302	1.2255	0.77345	0.7622	0.0432299	NA
rs647334	13	86313363	1.1109	0.75837	0.74054	0.0814396	NA
rs9547445	13	86505211	1.472	0.34601	0.34878	0.012364	NA
rs9547447	13	86505542	1.4693	0.34015	0.34255	0.0145228	NA
rs1330047	13	86517004	1.3515	0.33856	0.34171	0.0153303	NA
rs1330049	13	86517153	1.3432	0.32909	0.33278	0.0160526	NA
rs7997693	13	86529275	1.2308	0.7514	0.74106	0.0363782	NA
rs4432164	13	86545903	1.1461	0.70496	0.69405	0.049183	NA
rs8015798	14	60675089	1.358	0.64926	0.64589	0.0127113	PPM1A
rs8012339	14	60797545	1.1528	0.49933	0.50507	0.0686134	PPM1A
rs8016349	14	60798366	1.2596	0.5549	0.55452	0.0447434	PPM1A
rs932554	14	68293923	1.3053	0.37583	0.38022	0.0151706	RAD51B
rs17104823	14	68440211	1.096	0.67405	0.65988	0.071561	RAD51B
rs7149343	14	68564711	1.8413	1.2944	1.2943	0.0034993	RAD51B
rs17105062	14	68611136	1.6037	0.9806	0.97763	0.00539907	RAD51B
rs2588821	14	68628413	1.5728	1.0154	1.0118	0.0042491	RAD51B
rs2588807	14	68657993	1.6208	1.0374	1.0336	0.0037992	RAD51B
rs1314915	14	68703741	1.4743	0.95895	0.9541	0.00786183	RAD51B
rs2244814	14	69025870	0.90448	0.14096	0.16904	0.0920027	RAD51B
rs6573841	14	69037521	1.0918	0.6971	0.68051	0.073039	RAD51B
rs8009944	14	69039588	1.155	0.19232	0.21265	0.0309114	RAD51B
rs12185099	15	49038470	1.2925	0.53685	0.54014	0.0501852	CEP152
rs2413932	15	49383481	1.1958	0.70654	0.69157	0.0436163	COPS2
rs12148348	15	49396864	1.2745	0.53933	0.53161	0.023423	COPS2
rs11633810	15	49416746	1.3874	0.59322	0.58818	0.0150975	COPS2
rs12915792	15	49438326	1.3478	0.79297	0.7845	0.019516	COPS2
rs626295	15	49521659	1.277	0.54618	0.53835	0.027773	GALK2
rs7177959	15	49585979	1.3341	0.79092	0.77616	0.021825	GALK2
rs7179127	15	49603615	1.3931	0.58396	0.5787	0.0156643	GALK2
rs9806416	15	77327571	1.0327	1.0803	0.95501	0.0779899	PSTPIP1
rs7496431	15	77452054	0.48463	0.97274	0.47102	0.090561	PEAK1
rs11856513	15	77471105	0.72835	1.1269	0.71538	0.0738139	PEAK1
rs6495237	15	77591535	0.48074	1.1108	0.47325	0.0564922	PEAK1
rs11856084	15	77750410	0.52092	0.99392	0.50778	0.0863849	HMG20A
rs17471697	15	77762493	0.72701	1.1279	0.71412	0.0758861	HMG20A
rs1317320	15	77830090	0.31824	0.96868	0.3198	0.0966352	NA
rs4243046	15	77834746	0.26345	0.96793	0.274	0.0926479	NA
rs4886874	15	77838086	0.39477	0.99408	0.3908	0.0821395	NA
rs907371	15	77844375	0.26247	0.95916	0.27494	0.0946644	NA
rs2137111	15	77851535	0.68251	1.1464	0.67162	0.0659943	NA
rs2601183	15	90925721	0.48252	1.4223	0.48548	0.0160003	IQGAP1
rs4566137	15	91097964	0.31933	1.1056	0.33071	0.0584366	CRTC3
rs7178220	15	91128189	0.37944	1.1108	0.38562	0.0523644	CRTC3
rs10852136	15	91139798	0.38162	1.1038	0.39152	0.0603264	CRTC3
rs7180867	15	91141810	0.37101	1.1979	0.37997	0.0421402	CRTC3
rs3809583	15	91160200	0.51339	0.94108	0.49876	0.0885106	CRTC3
rs10500331	16	6164478	0.57331	1.5978	0.57443	0.00540314	RBFOX1
rs13332701	16	6164745	0.42186	1.5435	0.42535	0.00869325	RBFOX1
rs749467	16	6167496	0.28568	1.0399	0.29947	0.0627395	RBFOX1
rs1994358	16	6169307	0.26838	1.0164	0.28047	0.0710738	RBFOX1
rs1994360	16	6169689	0.27983	1.0199	0.29241	0.0661317	RBFOX1
rs1386090	16	6177575	0.42379	1.5534	0.42399	0.00816275	RBFOX1
rs6500760	16	6180375	0.45464	1.5704	0.45706	0.0059374	RBFOX1
rs1463242	16	6181851	0.34336	1.0718	0.35007	0.0476094	RBFOX1
rs11646906	16	6197799	0.32478	1.0458	0.33261	0.0556027	RBFOX1
rs12924838	16	6197835	0.57273	1.2376	0.56631	0.0161814	RBFOX1
rs4786826	16	6200411	0.44451	1.0621	0.43787	0.0592357	RBFOX1
rs12443575	16	6200588	0.6598	1.2624	0.65307	0.019423	RBFOX1
rs13380453	16	6201922	0.36711	1.0714	0.37202	0.0610122	RBFOX1
rs8052411	16	6203502	0.31742	1.038	0.32535	0.0644468	RBFOX1
rs12449228	16	6205324	0.4726	1.2018	0.47626	0.0245311	RBFOX1
rs12930756	16	6207842	0.36824	1.1901	0.37587	0.0261575	RBFOX1
rs6500762	16	6211545	0.31066	1.0696	0.32188	0.0574521	RBFOX1
rs7189603	16	6236226	0.34242	1.0858	0.35004	0.0352453	RBFOX1
rs7188622	16	6236409	0.41313	1.1056	0.41511	0.0340459	RBFOX1
rs11646037	16	6236432	0.37521	1.267	0.38673	0.028077	RBFOX1
rs1946127	16	6241183	0.40241	1.2424	0.4096	0.03037	RBFOX1
rs7186629	16	6642196	1.6791	1.0644	1.061	0.0106946	RBFOX1
rs17199739	16	25444288	1.3332	0.35954	0.36385	0.0183939	NA
rs205162	16	25596637	0.37087	1.2618	0.37806	0.0212307	NA
rs12933528	16	25599253	0.96162	1.3188	0.95017	0.0140532	NA
rs205153	16	25605799	0.55401	1.2363	0.55064	0.0172774	NA
rs803983	16	25607731	0.77227	1.336	0.76599	0.0118741	NA
rs803977	16	25611572	0.35701	1.2328	0.36697	0.0253198	NA
rs172219	16	25620010	0.83585	1.2193	0.81305	0.0379565	NA
rs11150596	16	30850242	0.97277	0.72152	0.68038	0.0971596	BCL7C
rs2305884	16	30970741	1.6678	0.37093	0.37098	0.0027996	SETD1A
rs897986	16	30980902	1.6458	0.37946	0.37952	0.0028996	SETD1A
rs12917651	16	75466696	0.25639	0.93722	0.27015	0.0929069	CFDP1
rs2242405	16	75481771	0.51098	1.2952	0.51158	0.0269858	TMEM170A
rs247447	16	75486648	0.33059	1.2173	0.3414	0.0316066	TMEM170A
rs8046416	16	75487758	0.40681	1.2479	0.40837	0.0292185	TMEM170A
rs6564261	16	75492242	0.53073	1.3457	0.52686	0.0220713	TMEM170A
rs1424013	16	75495986	0.52485	1.367	0.52099	0.0203587	TMEM170A
rs977987	16	75506593	0.32905	0.94548	0.33122	0.0907197	CHST6
rs12460082	19	20061057	0.52616	1.2012	0.52731	0.0466895	ZNF93
rs1035064	19	20108539	0.33881	1.1784	0.34906	0.0498281	ZNF682
rs2075090	19	20117685	0.38721	1.1599	0.38682	0.0590242	ZNF682
rs8112317	19	20137956	0.3886	1.0471	0.38906	0.0618618	ZNF682
rs7250100	19	20211540	0.54902	1.2039	0.54212	0.0436312	ZNF90
rs1654277	19	20233191	0.2991	1.1595	0.31191	0.0568964	ZNF90
rs1618723	19	20242274	0.41679	1.1971	0.41652	0.0548106	ZNF90
rs1725953	19	20247927	0.41808	1.1774	0.4224	0.0525103	ZNF90
rs4820932	22	31438931	0.52575	1.1494	0.51828	0.0367828	SMTN
rs5753436	22	31446921	0.38118	1.4098	0.38648	0.0157036	SMTN
rs2413016	22	31458203	0.9547	1.5546	0.95083	0.00860266	SMTN
rs2074736	22	31492482	1.0854	1.6347	1.0829	0.00750383	SMTN
rs917208	22	31493125	0.96263	1.5705	0.95801	0.00953522	SMTN
rs2017301	22	31514477	0.49976	1.42	0.50168	0.0143229	INPP5J
rs5997917	22	31621792	0.75953	1.5576	0.75857	0.00610395	LIMK2
rs5997921	22	31630896	0.38137	1.16	0.38537	0.0283557	LIMK2
rs8143159	22	31671882	0.78883	1.5538	0.78641	0.0056088	LIMK2
rs11703005	22	31695137	0.78081	1.5552	0.77928	0.00653897	PIK3IP1
rs9680708	22	31715459	0.38863	1.1583	0.3933	0.026532	PATZ1
rs713619	22	31729177	0.34449	1.1413	0.35356	0.0247724	PATZ1
rs695455	22	31833759	0.43143	1.4066	0.43328	0.0134247	EIF4ENIF1
rs4820972	22	31836378	0.44241	1.4383	0.44535	0.0110598	EIF4ENIF1
rs738658	22	31844293	0.39757	1.3982	0.40375	0.0157036	EIF4ENIF1
rs7286305	22	36412281	1.1698	0.81063	0.79148	0.0621037	RBFOX2
rs6000096	22	36465696	1.2447	0.77961	0.76955	0.034555	RBFOX2
rs2413378	22	36472343	1.1356	0.70778	0.68355	0.0949126	RBFOX2
rs132675	22	36571916	0.96934	0.24442	0.24884	0.0723818	APOL3
rs8136528	22	36611306	1.3787	0.85397	0.84661	0.0210172	APOL4
rs4821467	22	36616200	1.3588	0.82973	0.82295	0.0229347	APOL2
rs5987697	X	102443308	0.81407	1.2706	0.80195	0.0456105	BEX4
rs2743709	X	102559848	0.7066	1.2337	0.70039	0.0495608	BEX2
rs5945968	X	102574564	0.71335	1.2233	0.70951	0.0481423	BEX2

## Sheet: ps4
SNP	Chromosome	Coordinate	Alpha Africa	Alpha Americas	Alpha Convergence	q-value	Nearest gene
rs4920520	1	18929842	0.23231	0.92132	0.25457	0.0864817	PAX7
rs16862094	1	18937921	0.47932	1.2736	0.48764	0.0105678	PAX7
rs4920522	1	18940380	0.34154	0.99317	0.34253	0.0646566	PAX7
rs6664982	1	18945536	0.56899	1.3089	0.56698	0.0068406	PAX7
rs766017	1	18954055	0.23291	0.97032	0.25142	0.0745919	PAX7
rs766325	1	18956458	0.33575	1.0008	0.34601	0.0528618	PAX7
rs6695765	1	18979320	0.37415	1.1072	0.37941	0.0281499	PAX7
rs6659735	1	18983697	0.56891	1.177	0.56525	0.0167938	PAX7
rs16862125	1	18999794	0.9002	1.4829	0.89896	0.00486131	PAX7
rs2236832	1	18999831	0.35779	0.92563	0.35701	0.0876867	PAX7
rs6702764	1	46252717	1.1147	0.65303	0.64179	0.0512006	MAST2
rs6674105	1	46301379	1.1088	0.65128	0.64195	0.0659792	MAST2
rs10789477	1	46306583	1.1112	0.65141	0.64278	0.0560161	MAST2
rs10749859	1	46314170	1.1163	0.64424	0.63534	0.0458397	MAST2
rs10890356	1	46317924	1.1075	0.65211	0.64802	0.0590376	MAST2
rs11211220	1	46365501	1.0937	0.65423	0.64627	0.069771	MAST2
rs11211247	1	46476587	1.0927	0.63905	0.63382	0.0605125	MAST2
rs6679819	1	53476970	0.57815	1.6882	0.57955	0.00295182	SCP2
rs6681542	1	53479892	0.39968	1.5827	0.40095	0.00423634	SCP2
rs6678994	1	53479940	0.35788	1.586	0.36088	0.0034342	SCP2
rs6588449	1	53488234	0.35144	1.5886	0.35338	0.00360059	SCP2
rs7555050	1	53489132	0.49298	1.5854	0.49386	0.00377539	SCP2
rs10437066	1	53495130	0.579	1.7025	0.58106	0.0026028	SCP2
rs17107661	1	53495410	0.3504	1.5864	0.35206	0.00408009	SCP2
rs6588459	1	53511094	0.44227	1.6269	0.44403	0.00391137	SCP2
rs7550236	1	53520126	0.56843	1.6883	0.56942	0.00250445	SCP2
rs11166141	1	92561392	1.2986	0.31305	0.31517	0.023104	BTBD8
rs4658128	1	92574745	1.5081	0.36716	0.36852	0.00795038	BTBD8
rs7542358	1	92587233	1.2137	0.29989	0.30306	0.0439715	BTBD8
rs2136264	2	24243127	1.6141	0.97927	0.97195	0.0102608	MFSD2B
rs7589373	2	24452180	1.1937	0.69051	0.67627	0.0434688	ITSN2
rs7603997	2	24524958	1.336	0.85597	0.84512	0.0353673	ITSN2
rs7577964	2	24598279	1.4331	0.88828	0.87557	0.0210311	ITSN2
rs2339980	2	24606052	1.5501	0.86813	0.86547	0.0139303	ITSN2
rs2278483	2	25040082	1.2084	0.66378	0.65444	0.0375744	CENPO
rs4671646	2	65487672	0.60165	1.2163	0.59037	0.0322488	ACTR2
rs268864	2	65489742	0.69439	1.1383	0.67789	0.0611899	ACTR2
rs2287064	2	65491802	0.56327	1.2227	0.55603	0.0314057	ACTR2
rs4671647	2	65492486	0.40075	1.2097	0.40773	0.0361087	ACTR2
rs268882	2	65502802	0.31705	0.97837	0.32206	0.0843582	ACTR2
rs4577234	2	127267188	1.3682	0.97561	0.95996	0.0631429	NA
rs7582091	2	127283892	1.3908	1.0042	0.98698	0.0601867	NA
rs10182007	2	127289265	1.4177	1.0299	1.0097	0.0465307	NA
rs12617731	2	184594404	0.57346	1.3329	0.57378	0.00865522	NA
rs17715017	2	184608315	0.55982	1.3338	0.56171	0.00780224	NA
rs1733497	2	184623742	0.36343	1.2566	0.36901	0.0163714	NA
rs1439771	2	184632227	0.73375	1.3289	0.7274	0.00601977	NA
rs2119047	2	184633519	0.42778	1.2574	0.42691	0.0117499	NA
rs1484931	2	184652152	0.36993	1.1489	0.37427	0.0259533	NA
rs12477832	2	184652758	0.40199	1.1367	0.40357	0.0268939	NA
rs826151	2	184669864	0.32302	1.1048	0.33379	0.0383112	NA
rs826153	2	184674685	0.32126	1.1169	0.33347	0.0346285	NA
rs13431075	2	184694169	0.35363	1.1168	0.35907	0.0338561	NA
rs3845693	2	184712719	0.44055	1.1503	0.44147	0.024023	NA
rs893736	2	184761417	0.4787	1.5699	0.4791	0.00375821	NA
rs1682448	2	184762875	0.45143	1.5233	0.45467	0.00511276	NA
rs826142	2	184769427	0.43719	1.5242	0.44229	0.00511276	NA
rs12473634	2	184797402	0.46298	1.5803	0.46577	0.00248666	NA
rs2165172	2	184800983	0.45341	1.5785	0.45636	0.00302689	NA
rs2293786	3	25666485	0.54646	1.2588	0.54257	0.0262669	TOP2B
rs11705878	3	25683930	0.69785	1.2758	0.68776	0.0305107	TOP2B
rs11917359	3	25698704	0.28515	1.2024	0.29352	0.0420404	TOP2B
rs6799331	3	25703640	0.29816	1.1981	0.30826	0.0392998	TOP2B
rs1824660	3	64283330	0.72555	1.1301	0.71011	0.0502257	NA
rs17070340	3	64289354	0.7634	1.1179	0.73959	0.0639034	NA
rs853284	3	64290587	0.88111	1.1175	0.8493	0.0604588	NA
rs741015	3	64292545	1.0375	1.4355	1.03	0.0106526	NA
rs853275	3	64294523	1.296	1.5033	1.2831	0.00712867	NA
rs17070461	3	64329989	0.93623	1.3633	0.92692	0.00945974	NA
rs6796721	3	64355480	0.45949	1.3154	0.4638	0.0191546	NA
rs1443522	3	64382526	0.33546	1.2894	0.3436	0.0221927	NA
rs1443518	3	64393476	0.37192	1.2855	0.3792	0.0275422	NA
rs4688454	3	64405996	0.31534	1.2773	0.32289	0.0317026	NA
rs6445404	3	64435236	0.41931	1.192	0.42208	0.0427087	NA
rs4077419	3	77188041	0.46941	1.2948	0.47324	0.0203047	ROBO2
rs9864444	3	77200165	0.45184	1.1959	0.45253	0.0631914	ROBO2
rs7432300	3	77207087	0.52589	1.4042	0.52736	0.0197426	ROBO2
rs7433251	3	77210162	0.51928	1.3925	0.51996	0.017308	ROBO2
rs6771293	3	77237649	0.319	1.3192	0.33146	0.0249294	ROBO2
rs4683981	3	77240101	0.37151	1.9156	0.37226	0.00039988	ROBO2
rs11709672	3	77243485	0.67227	2.0199	0.67227	0.00019992	ROBO2
rs9822245	3	77248250	0.61025	1.5076	0.61166	0.0153127	ROBO2
rs11713960	3	77253192	0.33243	1.1643	0.33837	0.0476151	ROBO2
rs4684028	3	77272655	0.53472	1.4649	0.53231	0.0138134	ROBO2
rs4684030	3	77273602	0.34344	1.2915	0.34886	0.0269204	ROBO2
rs7432274	3	77273911	0.38213	1.3109	0.38584	0.0235823	ROBO2
rs12487684	3	77281677	0.33445	1.301	0.34129	0.0242551	ROBO2
rs6772736	3	77286044	0.57243	1.3873	0.56612	0.0179349	ROBO2
rs6768395	3	77288105	0.33612	1.2885	0.34683	0.0293196	ROBO2
rs975808	3	77290845	0.61862	1.9766	0.61864	0.00019992	ROBO2
rs12633766	3	77291050	0.29762	1.2835	0.30871	0.0287316	ROBO2
rs4452305	3	77427571	1.1991	0.61445	0.60368	0.0336386	ROBO2
rs12485719	3	121289499	0.4986	1.3979	0.50393	0.0129716	ARGFX
rs12492695	3	121295115	0.8067	1.1976	0.78462	0.0489192	ARGFX
rs16832400	3	121299313	0.7782	1.1351	0.76156	0.0732351	ARGFX
rs11714812	3	121302677	1.1071	1.3333	1.0776	0.0385977	ARGFX
rs4676730	3	121304661	1.0968	1.3269	1.0697	0.0399884	ARGFX
rs9858923	3	121315380	0.34586	1.3707	0.35202	0.0159864	FBXO40
rs7631876	3	121315813	1.1247	1.3634	1.0977	0.0350075	FBXO40
rs6808258	3	121323465	0.37381	1.3545	0.37782	0.0166622	FBXO40
rs4676737	3	121328245	0.50495	1.4032	0.51071	0.014594	FBXO40
rs3845862	3	121332245	0.36588	1.1565	0.37459	0.0508915	FBXO40
rs3930132	3	121332374	0.31454	1.1363	0.3229	0.0570678	FBXO40
rs2287483	3	169756846	0.25611	1.0038	0.27573	0.0798018	GPR160
rs3755604	3	169762577	0.73345	1.1729	0.71422	0.0495718	GPR160
rs4955585	3	169772965	0.46641	1.1561	0.46665	0.0563731	GPR160
rs16854812	3	169774383	0.32335	1.0048	0.3253	0.0789928	GPR160
rs11925129	3	169775228	0.37368	1.0148	0.36935	0.0806228	GPR160
rs6787395	3	169777735	0.39132	1.1275	0.39134	0.0597939	GPR160
rs879161	3	169812115	0.35553	1.0344	0.3608	0.0748938	PHC3
rs7638400	3	169837787	0.31059	1.0345	0.32491	0.0715971	PHC3
rs10936625	3	170094908	1.3747	0.51127	0.51678	0.0329631	SKIL
rs16855159	3	170217939	1.1977	0.69361	0.67708	0.032313	SLC7A14
rs1849223	4	34777666	0.9832	0.58568	0.56856	0.0838666	NA
rs13102653	4	34805677	1.0681	0.71477	0.69259	0.0720695	NA
rs6831060	4	34915621	1.5266	0.99996	0.98786	0.018147	NA
rs11944089	4	34920280	1.1209	0.70956	0.68422	0.0735663	NA
rs10517336	4	34920784	1.59	0.22626	0.23399	0.0106755	NA
rs6854453	4	34936807	1.289	0.27987	0.28637	0.0404881	NA
rs11735190	4	34943702	1.5984	0.32281	0.3246	0.0049991	NA
rs11729074	4	34955378	1.2556	0.91241	0.88517	0.0567132	NA
rs16990598	4	34986128	0.88624	0.21213	0.23055	0.0897218	NA
rs2605267	4	48960863	1.13	0.36466	0.36909	0.0546621	CWH43
rs2572363	4	48972651	1.1837	0.68317	0.67136	0.0515284	CWH43
rs4865414	4	52758294	1.2151	0.40647	0.40101	0.032634	DCUN1D4
rs1519590	4	52846600	1.3306	0.43226	0.4282	0.0188679	LRRC66
rs178724	4	52896651	1.2456	0.4138	0.4092	0.0281376	SGCB
rs1460554	4	52935681	1.1008	0.41118	0.4039	0.0525687	SPATA18
rs924684	4	78849088	0.3402	1.0768	0.34981	0.0414302	MRPL1
rs10019920	4	78866007	0.29327	1.0828	0.30261	0.0386264	MRPL1
rs7436080	4	78877149	0.27865	1.0817	0.29232	0.0395261	MRPL1
rs1021826	4	78917350	0.94718	1.2842	0.92588	0.0356874	MRPL1
rs1021824	4	78917879	0.91065	1.3219	0.89453	0.0367149	MRPL1
rs2036455	4	78934172	0.26763	1.0631	0.28046	0.0443234	FRAS1
rs13144835	4	108829343	1.7233	1.1421	1.1382	0.0113031	SGMS2
rs17038228	4	108837629	1.6615	1.1982	1.1884	0.017384	SGMS2
rs7340800	4	108849394	1.7611	1.2415	1.2365	0.00872866	CYP2U1
rs2131463	4	108855776	1.4449	0.27991	0.2852	0.0196826	CYP2U1
rs1493132	4	108861082	1.4733	0.2548	0.26017	0.015681	CYP2U1
rs294938	4	112048651	0.36522	1.2465	0.37	0.024177	NA
rs12508528	4	112077613	0.54637	1.2713	0.54337	0.0222434	NA
rs1487058	4	112077701	0.38863	1.2433	0.39756	0.0251645	NA
rs1489456	4	112144724	0.32957	1.2526	0.33636	0.0271738	NA
rs17042997	4	112145870	0.38281	1.2364	0.39016	0.0261662	NA
rs2390135	4	122237056	0.71184	0.99803	0.68634	0.0985934	QRFPR
rs2302310	4	122250734	0.7519	1.0169	0.71748	0.0971085	QRFPR
rs13132035	4	122271282	1.1154	1.6773	1.1108	0.00529885	QRFPR
rs2013332	4	122291522	0.4335	1.4091	0.43793	0.0140278	QRFPR
rs6534268	4	122314299	0.47748	1.5092	0.48011	0.00743707	QRFPR
rs9761531	4	122321177	1.1463	1.6557	1.1432	0.00560227	QRFPR
rs4425401	4	122324112	0.50015	1.4047	0.50132	0.0133899	QRFPR
rs1513697	4	122333765	0.60739	1.4969	0.60534	0.00660482	QRFPR
rs691809	4	122343902	0.87417	1.3998	0.86377	0.0126744	QRFPR
rs6821443	4	122347260	0.6414	1.324	0.63404	0.0165723	QRFPR
rs4264950	5	43417249	1.1999	0.71204	0.70543	0.0503866	CCL28
rs7720858	5	43419859	1.1842	0.71247	0.70659	0.0487973	CCL28
rs10062920	5	43800333	1.1381	0.68817	0.68247	0.0605308	NA
rs4449542	5	43839907	1.1339	0.66619	0.65513	0.0699461	NA
rs7721405	5	43856812	1.1314	0.63919	0.62805	0.0642616	NA
rs6875400	5	43862694	1.1533	0.70781	0.69369	0.0630488	NA
rs13355434	5	49871733	0.26834	1.1272	0.28413	0.0677218	NA
rs12188654	5	49952847	0.45808	1.3918	0.46002	0.0219546	PARP8
rs7711839	5	49958221	0.32547	1.1675	0.33832	0.0534426	PARP8
rs10755235	5	49991561	0.40041	1.3793	0.40467	0.0272057	PARP8
rs282559	5	50037381	0.86192	1.3539	0.85076	0.0354528	PARP8
rs282561	5	50040778	0.44388	1.409	0.44789	0.0198442	PARP8
rs42284	5	50079034	0.43164	1.3716	0.43301	0.0264057	PARP8
rs27627	5	50088317	0.4195	1.3678	0.42116	0.0238333	PARP8
rs27466	5	50089919	0.46202	1.3289	0.46179	0.0279636	PARP8
rs32376	5	50095914	0.45958	1.3549	0.45653	0.0256056	PARP8
rs27725	5	50148281	0.35612	1.1703	0.36682	0.0471298	PARP8
rs27574	5	50151965	0.4993	1.3812	0.49681	0.0247522	PARP8
rs169177	5	114769186	1.3247	1.4422	1.2926	0.0186484	NA
rs155798	5	114775805	0.84216	1.2503	0.82565	0.0382001	NA
rs10519408	5	114800912	0.42481	1.3023	0.42959	0.0158035	NA
rs10037359	5	114813639	0.33681	1.3148	0.3424	0.017329	FEM1C
rs9687406	5	114824202	0.34176	1.3029	0.35078	0.0209317	FEM1C
rs6457799	6	34960744	1.0577	0.61221	0.59966	0.0798761	ANKS1A
rs6934083	6	35237153	1.6068	1.1573	1.1432	0.0284252	ZNF76
rs6457822	6	35418118	1.1549	0.70681	0.68627	0.0933891	FANCE
rs6926662	6	35431389	1.4335	0.92539	0.91261	0.0514054	FANCE
rs6927367	6	35431839	1.4749	0.90258	0.89067	0.0400869	FANCE
rs2766534	6	35685714	1.3242	0.94226	0.92243	0.0541383	FKBP5
rs10484664	6	51016523	0.55174	1.3387	0.55022	0.0219363	NA
rs1886569	6	51038157	0.76451	1.2042	0.756	0.0359452	NA
rs1925216	6	51049681	0.26813	1.1059	0.28507	0.050475	NA
rs927716	6	51052686	0.25893	1.0933	0.2771	0.0475093	NA
rs7775861	6	51068717	0.58632	1.329	0.57901	0.026239	NA
rs1886570	6	51084931	0.369	1.2157	0.37201	0.0327449	NA
rs9381943	6	51087083	0.75333	1.2012	0.742	0.0390517	NA
rs2505276	6	51087831	0.32444	1.2214	0.33261	0.0318061	NA
rs1949365	6	62737913	1.1506	0.72373	0.70466	0.0982361	KHDRBS2
rs9351631	6	62744264	1.4521	0.93898	0.93331	0.0380593	KHDRBS2
rs613902	6	63014747	1.3193	0.81588	0.79874	0.0485363	KHDRBS2
rs3778348	6	122738269	1.3538	0.78776	0.78619	0.0248294	HSF2
rs12192360	6	122752447	1.4646	0.90614	0.90285	0.0113483	HSF2
rs9490478	6	122868218	1.0241	0.60343	0.59053	0.0749819	PKIB
rs9320878	6	122869514	1.0813	0.64814	0.63861	0.06621	PKIB
rs3015843	7	72169613	0.38488	1.1412	0.39168	0.0501906	TYW1B
rs17764236	7	72210659	0.37428	1.0797	0.37208	0.061948	TYW1B
rs9770309	7	72305671	0.37947	1.4578	0.38271	0.00921144	TYW1B
rs1880948	7	72722981	0.99388	1.5984	0.98942	0.00514458	NSUN5
rs1178970	7	72750345	1.008	1.6435	1.0056	0.00395486	FKBP6
rs7800682	7	97103911	0.81406	1.206	0.79626	0.0398463	NA
rs10234240	7	97107457	0.74715	1.1911	0.73425	0.0451778	NA
rs10242601	7	97109250	0.29252	0.96332	0.29899	0.0910984	NA
rs6976195	7	97119556	0.3556	1.0139	0.36268	0.0883631	NA
rs4727369	7	97146387	0.32129	0.96338	0.32491	0.092514	NA
rs2023783	7	97160675	0.41192	1.0501	0.41958	0.0843956	NA
rs6960161	7	97172340	0.57275	1.0631	0.55594	0.0701423	NA
rs2734897	7	100159567	0.82218	1.2723	0.80755	0.0340547	AGFG2
rs2075669	7	100348940	0.92821	1.6864	0.92807	0.00266618	ZAN
rs6942733	7	100350763	0.56338	1.6697	0.56301	0.00344939	ZAN
rs2293767	7	100361675	0.38481	1.7037	0.38615	0.00293277	ZAN
rs10953303	7	100365613	0.63267	1.7143	0.63265	0.00279949	ZAN
rs144173	7	100416250	0.47919	1.4968	0.47829	0.00621433	EPHB4
rs2250818	7	100422156	0.61486	1.5449	0.61448	0.00457919	EPHB4
rs2247445	7	100427263	1.0537	1.6655	1.051	0.00314226	EPHB4
rs314320	7	100431980	0.4219	1.4747	0.42277	0.00672817	EPHB4
rs4729616	7	100462565	0.45855	1.2659	0.4602	0.0165689	SLC12A9
rs2075756	7	100466441	1.1204	1.7532	1.1195	0.00259935	TRIP6
rs7789085	7	100472826	1.1048	1.7433	1.1041	0.00274948	SRRT
rs4727468	7	100507896	1.3789	1.8353	1.3765	0.0025993	ACHE
rs12669411	7	100754917	1.4931	0.74402	0.74321	0.00563236	SERPINE1
rs7804867	7	103033757	0.37593	1.109	0.37835	0.046909	SLC26A5
rs7811378	7	103052731	0.95115	1.319	0.93458	0.0285784	SLC26A5
rs2270019	7	103057008	0.26055	1.0668	0.27734	0.0646663	SLC26A5
rs16884264	8	35560922	0.29023	1.1167	0.30792	0.0538174	UNC5D
rs7818904	8	35571332	0.28591	1.1109	0.2985	0.0597811	UNC5D
rs12675805	8	35572305	0.43405	1.1874	0.43286	0.039863	UNC5D
rs12679845	8	35572763	0.27581	1.1262	0.29125	0.052187	UNC5D
rs12541844	8	35599708	0.29674	1.1242	0.30742	0.0569121	UNC5D
rs3133916	8	110782414	1.1608	0.67557	0.65601	0.0880286	NA
rs3102242	8	110791959	1.2603	0.73346	0.71772	0.0583746	NA
rs12548341	8	110821596	1.1578	0.63825	0.6222	0.0893054	NA
rs13260817	8	111176772	0.39136	1.1071	0.39143	0.0362337	NA
rs6583654	8	142884265	0.38505	1.4419	0.39119	0.0132063	NA
rs10097855	8	142885216	0.44301	1.4669	0.44728	0.013635	NA
rs11786376	8	142893675	0.39974	1.4356	0.40396	0.0154794	NA
rs2121474	8	142911466	0.60225	1.4855	0.60235	0.0108719	NA
rs7012875	8	142923384	0.76893	1.408	0.76127	0.0148266	NA
rs1446940	8	142924017	0.48018	1.3517	0.48089	0.0162899	NA
rs6985498	8	142932284	0.58192	1.4541	0.58116	0.0144289	NA
rs11988083	8	142934184	0.49704	1.4766	0.50131	0.012646	NA
rs4917320	8	142940178	0.61342	1.5015	0.61104	0.0079985	NA
rs4917239	8	142942631	0.34146	1.1396	0.34923	0.0289777	NA
rs935454	8	142945841	0.51757	1.4959	0.51589	0.00990355	NA
rs1992805	8	142950775	0.33159	0.99712	0.34124	0.0728026	NA
rs11786011	8	142963403	0.25835	0.96667	0.27213	0.0792975	NA
rs1446931	8	142967450	0.50252	1.0494	0.49173	0.0624733	NA
rs1446934	8	142967563	0.22883	0.93997	0.24469	0.0868286	NA
rs1470514	8	142969481	0.49556	1.4258	0.49496	0.0119557	NA
rs2028930	8	142980109	0.33864	1.3926	0.34573	0.0180923	NA
rs935461	8	142980434	0.25943	0.95113	0.2719	0.0843284	NA
rs942520	9	117214909	0.41215	1.6618	0.41216	0.005399	DFNB31
rs10759707	9	117222287	0.37541	1.6345	0.3781	0.00559885	DFNB31
rs4979407	9	117228115	0.49515	1.2353	0.49595	0.0225893	DFNB31
rs10982235	9	117230627	0.4982	1.5939	0.4975	0.00626543	DFNB31
rs1535960	9	117251352	0.40211	1.4033	0.40859	0.021438	DFNB31
rs10817626	9	117254541	0.36414	1.3745	0.37192	0.0201863	DFNB31
rs10513248	9	117278844	0.32864	1.0439	0.33021	0.0715495	DFNB31
rs10817745	9	118085368	0.93526	1.5582	0.93069	0.00812042	DEC1
rs10982697	9	118108247	0.73395	1.2414	0.72703	0.0479046	DEC1
rs10817758	9	118143933	0.28849	1.0713	0.29691	0.0662834	DEC1
rs9408863	9	118145764	0.23298	1.0236	0.24851	0.0875734	DEC1
rs10982724	9	118157729	0.21734	1.0052	0.23735	0.0919247	DEC1
rs9409154	9	118202716	0.29369	1.0284	0.30075	0.0749802	DEC1
rs7852274	9	118248522	0.38306	1.0553	0.38046	0.0732309	NA
rs7893781	10	74741181	1.2169	0.83412	0.81175	0.0619164	P4HA1
rs12573768	10	74764074	1.1841	0.47186	0.46588	0.034663	P4HA1
rs2271904	10	74894375	1.3212	0.49274	0.49097	0.0191575	ECD
rs3812619	10	74923562	1.4623	0.60328	0.5987	0.011798	ECD
rs3763723	10	74927484	1.4667	0.60603	0.6009	0.012098	FAM149B1
rs7093566	10	74989450	1.3767	0.5169	0.51606	0.0152779	FAM149B1
rs12258130	10	75005420	1.306	0.54703	0.54092	0.0218928	DNAJC9
rs11000579	10	75027962	1.3484	0.51781	0.514	0.0159367	TTC18
rs4294502	10	75035257	1.2448	0.5169	0.51362	0.0285455	TTC18
rs6480692	10	75056863	1.3682	0.51806	0.51408	0.0166437	TTC18
rs16930547	10	75147579	1.416	0.54901	0.54745	0.012953	ANXA7
rs11000645	10	75162263	1.39	0.52251	0.52212	0.0138697	ANXA7
rs3763679	10	75234826	1.3387	0.56179	0.56079	0.0173667	PPP3CB
rs11000723	10	75384982	1.3325	0.56561	0.56115	0.0227113	MYOZ1
rs638759	11	33218974	0.34046	1.0627	0.34854	0.0525573	CSTF3
rs10768001	11	33233486	0.60509	1.1277	0.59087	0.0400322	HIPK3
rs10734415	11	33314798	0.30412	1.0781	0.31198	0.0498348	HIPK3
rs266476	11	33358431	0.3789	1.0846	0.38	0.0471893	HIPK3
rs7127596	11	33706877	1.5772	0.31617	0.32227	0.0140036	KIAA1549L
rs10501128	11	33712835	1.4271	0.31436	0.3245	0.0249656	C11orf91
rs1792331	11	71108947	1.2065	0.34167	0.34804	0.0355437	DHCR7
rs3750997	11	71158841	1.3933	0.39791	0.39847	0.015719	DHCR7
rs12280295	11	71168264	1.1127	0.57744	0.57132	0.0580379	NADSYN1
rs4944076	11	71211654	1.2197	0.19047	0.2113	0.0593555	NADSYN1
rs11220064	11	125294082	1.1772	0.35738	0.36199	0.0324166	PKNOX2
rs479932	11	125563711	0.47683	1.096	0.46804	0.0642874	ACRV1
rs542285	11	125617769	0.47774	1.1085	0.47306	0.0690862	PATE1
rs541350	11	125617881	0.40307	1.0724	0.39873	0.0730584	PATE1
rs540225	11	125753360	0.28166	1.0472	0.29959	0.0783009	HYLS1
rs667782	11	125769354	0.25478	1.0454	0.26658	0.0770079	PUS3
rs4937771	11	133307073	0.32656	1.0765	0.33323	0.0717122	OPCML
rs6590700	11	133315491	0.60115	1.1485	0.58704	0.0539592	OPCML
rs6590701	11	133315869	0.4921	1.1818	0.4941	0.0667112	OPCML
rs6590702	11	133320075	0.51532	1.1791	0.51497	0.056687	OPCML
rs10894683	11	133320967	0.26254	1.0351	0.27631	0.0808983	OPCML
rs7481500	11	133334350	0.98907	1.3195	0.96954	0.0384413	OPCML
rs7119083	11	133339942	0.27739	1.0696	0.2914	0.0743991	OPCML
rs12280458	11	133341490	0.70578	1.2274	0.69303	0.0471893	OPCML
rs7932934	11	133345127	0.54983	1.1184	0.54117	0.061871	OPCML
rs6590712	11	133349706	0.47659	1.163	0.47244	0.0630842	OPCML
rs7927989	11	133356488	0.50062	1.3631	0.49849	0.0225288	OPCML
rs11823416	11	133360812	0.37356	1.3182	0.38044	0.0236914	OPCML
rs6590715	11	133367430	0.58282	1.4279	0.58229	0.0203136	OPCML
rs4554901	11	133400279	0.5291	1.4306	0.53227	0.01698	OPCML
rs741092	12	11004051	1.1026	0.64403	0.6224	0.0682485	PRR4
rs4281556	12	11032045	1.0517	0.62127	0.60191	0.0882872	PRH1
rs3741843	12	11091432	1.456	0.83572	0.82778	0.017706	TAS2R14
rs10845296	12	11184140	1.119	0.68629	0.66926	0.0578228	TAS2R31
rs4764077	12	14475092	0.30865	1.0484	0.31689	0.0527158	ATF7IP
rs9668725	12	14502497	0.57191	1.174	0.56541	0.0422847	ATF7IP
rs11055957	12	14535551	0.66197	1.2697	0.65797	0.0298568	ATF7IP
rs11055962	12	14547892	1.07	1.4731	1.0575	0.0245207	ATF7IP
rs2417349	12	14581449	0.32143	1.0471	0.32482	0.0467217	ATF7IP
rs7298685	12	14607721	0.29106	1.0767	0.29952	0.0481629	ATF7IP
rs4346018	12	14628069	0.62543	1.2495	0.61635	0.0286355	ATF7IP
rs2900333	12	14653867	0.93652	1.4064	0.92432	0.0254703	PLBD1
rs4764112	12	14816780	0.36996	0.96251	0.37185	0.0783262	GUCY2C
rs4764141	12	15090372	1.4297	0.23298	0.24647	0.0211764	ERP27
rs10859799	12	95345522	0.49304	1.504	0.49355	0.0063989	NDUFA12
rs4923680	12	95349049	0.38699	1.4589	0.39066	0.0114022	NDUFA12
rs10859809	12	95363927	0.24848	0.92824	0.26468	0.0542683	NDUFA12
rs11107830	12	95366605	0.53059	1.4665	0.53683	0.0107091	NDUFA12
rs4923678	12	95368163	0.52466	1.4648	0.52723	0.00996857	NDUFA12
rs7133992	12	95381702	0.47148	1.5057	0.4724	0.0104878	NDUFA12
rs12368716	12	95382638	0.52431	1.497	0.52562	0.0088464	NDUFA12
rs7300945	12	95384037	0.80751	1.2099	0.79247	0.0219877	NDUFA12
rs11107845	12	95384203	0.93339	1.5768	0.93326	0.00695886	NDUFA12
rs11107847	12	95386791	0.29995	1.0575	0.31092	0.0355825	NDUFA12
rs11107851	12	95388843	0.79975	1.2145	0.78403	0.0236235	NDUFA12
rs4923649	12	95391385	0.52082	1.502	0.52249	0.00746705	NDUFA12
rs249180	12	95404658	0.32426	1.0606	0.33068	0.0366333	NDUFA12
rs2569989	12	95429379	0.3375	1.0668	0.33979	0.0333853	NR2C1
rs7297570	12	95471330	0.33959	1.0607	0.34526	0.0322428	FGD6
rs2043368	12	95479922	0.26464	0.98355	0.27708	0.0437768	FGD6
rs12310399	12	95490248	0.45719	1.4863	0.45846	0.00965589	FGD6
rs4762172	12	95493912	0.4475	1.4301	0.44851	0.012202	FGD6
rs7135194	12	95494482	0.46032	1.4831	0.46244	0.0109396	FGD6
rs7135574	12	95494769	0.4628	1.4899	0.46356	0.0092816	FGD6
rs6538595	12	95506623	0.78718	1.4988	0.78402	0.0056991	FGD6
rs6538596	12	95509766	0.69606	1.4845	0.69415	0.00797154	FGD6
rs11613607	12	95529427	0.41549	1.5823	0.41776	0.00593237	FGD6
rs6419373	12	95567465	0.50488	1.4856	0.50458	0.0083762	FGD6
rs7956452	12	95570167	0.38127	1.0758	0.38808	0.0344939	FGD6
rs11609860	12	95572027	0.43971	1.4676	0.44003	0.0102331	FGD6
rs10777670	12	95574831	0.41308	1.4251	0.41418	0.011613	FGD6
rs10859847	12	95591533	0.4358	1.4509	0.44024	0.0111671	FGD6
rs10507047	12	95604290	0.36745	1.3563	0.37326	0.0159238	FGD6
rs1488643	12	95616085	0.3149	1.3207	0.32424	0.0200319	VEZT
rs10777677	12	95617829	0.32925	1.3773	0.33863	0.0134772	VEZT
rs10859856	12	95631276	0.34056	1.3777	0.34593	0.0140419	VEZT
rs17023834	12	95647384	0.98309	1.422	0.97654	0.0118722	VEZT
rs3816838	12	95668437	0.32059	1.3621	0.32942	0.0170759	VEZT
rs3185701	12	95695260	0.35113	1.3433	0.35764	0.0153281	VEZT
rs10859871	12	95711876	0.34269	1.3271	0.35395	0.01945	VEZT
rs10777685	12	95717265	0.40192	1.3201	0.40427	0.0164853	VEZT
rs10859907	12	95995906	0.21944	0.80199	0.24098	0.0978337	NA
rs1362969	12	96014946	0.35773	0.89579	0.35514	0.0648686	NTN4
rs12823998	12	96015019	0.33632	0.87212	0.33123	0.0715575	NTN4
rs756025	13	24668520	0.60081	0.93486	0.57589	0.0947334	NA
rs1033848	13	24714679	0.40023	1.458	0.40556	0.009401	SPATA13
rs7982678	13	24718406	0.33833	1.4471	0.3434	0.0107222	SPATA13
rs7333431	13	24720097	0.40467	1.3445	0.40858	0.0213801	SPATA13
rs9318347	13	24722293	0.3821	1.3653	0.38612	0.0177026	SPATA13
rs4770606	13	24725796	0.3639	1.3626	0.37018	0.0185875	SPATA13
rs9507261	13	24726533	0.37062	1.3651	0.37835	0.0201233	SPATA13
rs4347484	13	24728351	0.47174	1.3779	0.47215	0.0146679	SPATA13
rs1220579	13	24730819	0.44918	1.3818	0.45308	0.0157817	SPATA13
rs4769330	13	24731243	0.46226	1.3783	0.46722	0.0193745	SPATA13
rs1220597	13	24818013	1.015	0.1407	0.166	0.087022	SPATA13
rs9318599	13	25067003	1.0456	0.61027	0.59967	0.0605626	PARP4
rs9634672	13	32944056	0.40376	1.2366	0.40473	0.0255444	BRCA2
rs10492397	13	32976358	0.36811	1.2246	0.37014	0.0304926	N4BP2L1
rs1207952	13	32977496	0.25333	0.99457	0.27342	0.0496726	N4BP2L1
rs3752447	13	32981142	0.53227	1.4092	0.53429	0.0128866	N4BP2L1
rs9568197	13	49987868	0.26671	0.87138	0.28392	0.0818438	CAB39L
rs9568202	13	49994410	0.28835	0.888	0.29816	0.0792345	CAB39L
rs9568221	13	50062948	0.74444	1.0814	0.72329	0.0446487	SETDB2
rs7174633	15	22763479	1.0323	0.30935	0.3062	0.081267	GOLGA6L1
rs4433784	15	22765683	1.2375	0.39359	0.38869	0.0301496	GOLGA6L1
rs7174731	15	64690772	1.1779	0.3739	0.37256	0.0732247	TRIP4
rs7181518	15	64711174	1.2927	0.39136	0.39459	0.0272735	TRIP4
rs11856513	15	77471105	0.51928	1.029	0.51941	0.0918834	PEAK1
rs6495237	15	77591535	0.29721	1.0747	0.30538	0.075925	PEAK1
rs11856084	15	77750410	0.6087	1.0379	0.59679	0.0991429	HMG20A
rs17471697	15	77762493	0.76732	1.1476	0.75412	0.0841056	HMG20A
rs4243046	15	77834746	0.42649	0.99946	0.42103	0.0967533	NA
rs4886874	15	77838086	0.50898	1.0395	0.50115	0.0893668	NA
rs2137111	15	77851535	0.38452	1.0387	0.39416	0.086795	NA
rs4786817	16	6152774	0.33709	0.86201	0.33438	0.0968261	RBFOX1
rs10500331	16	6164478	0.54824	1.5805	0.54953	0.00844078	RBFOX1
rs13332701	16	6164745	0.79528	1.5398	0.79351	0.0061991	RBFOX1
rs749467	16	6167496	0.4461	1.0972	0.44235	0.0537632	RBFOX1
rs1994358	16	6169307	0.40473	1.0442	0.4011	0.0642092	RBFOX1
rs1994360	16	6169689	0.52013	1.0988	0.50928	0.048625	RBFOX1
rs1386090	16	6177575	0.75663	1.557	0.75614	0.006299	RBFOX1
rs6500760	16	6180375	0.43068	1.5488	0.43206	0.00794877	RBFOX1
rs1463242	16	6181851	0.69624	1.2133	0.688	0.0412884	RBFOX1
rs11646906	16	6197799	0.81525	1.2515	0.80051	0.0397082	RBFOX1
rs12924838	16	6197835	1.2489	1.448	1.2335	0.0118028	RBFOX1
rs4786826	16	6200411	1.3741	1.49	1.3421	0.024675	RBFOX1
rs12443575	16	6200588	0.86613	1.3173	0.85209	0.0140945	RBFOX1
rs13380453	16	6201922	0.3135	1.0351	0.3208	0.0660668	RBFOX1
rs8052411	16	6203502	0.60396	1.1045	0.58725	0.0520788	RBFOX1
rs12449228	16	6205324	0.47789	1.2201	0.48076	0.0215574	RBFOX1
rs12930756	16	6207842	0.41995	1.1941	0.42181	0.0284727	RBFOX1
rs6500762	16	6211545	0.45626	1.1238	0.45576	0.0569118	RBFOX1
rs7189603	16	6236226	0.30046	1.0934	0.31091	0.0367014	RBFOX1
rs7188622	16	6236409	0.34396	1.1042	0.35247	0.0351881	RBFOX1
rs11646037	16	6236432	0.36248	1.265	0.36787	0.0315492	RBFOX1
rs1946127	16	6241183	0.37085	1.252	0.3762	0.0325445	RBFOX1
rs205162	16	25596637	0.33402	1.2649	0.34395	0.0204543	NA
rs12933528	16	25599253	0.49952	1.2155	0.49465	0.0308282	NA
rs205153	16	25605799	0.31351	1.2232	0.32134	0.02931	NA
rs803983	16	25607731	0.35603	1.2886	0.3603	0.0170501	NA
rs803977	16	25611572	0.32112	1.2358	0.33078	0.0256908	NA
rs172219	16	25620010	0.24454	1.0129	0.26256	0.0679981	NA
rs8053632	16	75364940	0.83358	1.0392	0.79394	0.0751361	CFDP1
rs247427	16	75439132	0.68053	0.9458	0.65091	0.0941423	CFDP1
rs12917651	16	75466696	0.24522	0.95201	0.26857	0.0778158	CFDP1
rs2242405	16	75481771	0.54185	1.2805	0.53673	0.0275708	TMEM170A
rs247447	16	75486648	0.48762	1.2143	0.48824	0.0335935	TMEM170A
rs8046416	16	75487758	0.56023	1.2749	0.55556	0.0300906	TMEM170A
rs6564261	16	75492242	0.37001	1.3578	0.37723	0.0266506	TMEM170A
rs1424013	16	75495986	0.37591	1.3508	0.38403	0.0237203	TMEM170A
rs977987	16	75506593	0.24483	0.97145	0.26441	0.0804526	CHST6
rs7193066	16	75689521	1.4449	1.1001	1.0861	0.0194043	TERF2IP
rs12460082	19	20061057	0.78702	1.312	0.7768	0.0454042	ZNF93
rs1035064	19	20108539	0.32911	1.1568	0.34333	0.0599326	ZNF682
rs2075090	19	20117685	0.31946	1.1505	0.32982	0.063186	ZNF682
rs8112317	19	20137956	0.37813	1.0601	0.37767	0.0685183	ZNF682
rs7250100	19	20211540	0.29981	1.1255	0.30812	0.0717269	ZNF90
rs1654277	19	20233191	0.38554	1.1725	0.38748	0.0515725	ZNF90
rs1618723	19	20242274	0.38646	1.1733	0.38907	0.0562641	ZNF90
rs1725953	19	20247927	0.39758	1.1496	0.40055	0.0659887	ZNF90
rs6078963	20	13224651	0.8431	1.2397	0.82584	0.0377695	ISM1
rs4814213	20	13261075	0.34395	1.1341	0.347	0.0312398	ISM1
rs6109872	20	13397521	1.068	0.58921	0.57442	0.0528635	TASP1
rs6134919	20	13562481	1.2766	0.71631	0.71059	0.0331542	TASP1
rs2057259	20	13567570	1.2894	0.73154	0.7245	0.0294295	TASP1
rs6134930	20	13582476	1.3376	0.72502	0.71477	0.0259248	TASP1
rs8124299	20	13768330	1.0376	0.58055	0.57753	0.0749558	NDUFAF5
rs2425173	20	34445142	1.0464	0.5048	0.5077	0.0616048	PHF20
rs2064511	20	34448810	1.057	0.49907	0.50015	0.0528635	PHF20
rs6060684	20	34509678	1.2028	0.69344	0.68762	0.0353172	PHF20
rs6060820	20	34734162	0.99776	0.65493	0.63119	0.0905024	EPB41L1
rs4820932	22	31438931	0.99223	1.294	0.97163	0.0180034	SMTN
rs5753436	22	31446921	0.32123	1.4054	0.32829	0.0146031	SMTN
rs2413016	22	31458203	1.1851	1.6485	1.1814	0.00710375	SMTN
rs2074736	22	31492482	1.0317	1.6077	1.0285	0.0091721	SMTN
rs917208	22	31493125	1.1724	1.6474	1.1683	0.00780547	SMTN
rs2017301	22	31514477	0.37448	1.4229	0.38272	0.0115807	INPP5J
rs5997917	22	31621792	0.52873	1.5412	0.52848	0.0066088	LIMK2
rs5997921	22	31630896	0.37298	1.152	0.3797	0.0202568	LIMK2
rs8143159	22	31671882	0.50107	1.5417	0.50155	0.00825382	LIMK2
rs11703005	22	31695137	0.52261	1.5513	0.52172	0.00864486	PIK3IP1
rs9680708	22	31715459	0.40703	1.1713	0.4076	0.0244043	PATZ1
rs713619	22	31729177	0.9554	1.2667	0.94119	0.0155572	PATZ1
rs695455	22	31833759	0.61437	1.418	0.61093	0.0106036	EIF4ENIF1
rs4820972	22	31836378	0.54582	1.4256	0.54383	0.0124624	EIF4ENIF1
rs738658	22	31844293	0.60207	1.4221	0.59954	0.00983296	EIF4ENIF1
rs5987697	X	102443308	0.87186	1.2934	0.86332	0.0326545	BEX4
rs2743709	X	102559848	0.67653	1.2156	0.67157	0.0265373	BEX2
rs5945968	X	102574564	0.66079	1.1972	0.65567	0.0384464	BEX2
